# Supplementary material for: Genome-Wide Identification, Localization, and Expression Analysis of Proanthocyanidin-Associated Genes in Brassica
Source: Front Plant Sci. 2016 Dec 9;7:1831. doi: 10.3389/fpls.2016.01831 (PMC5145881; doi:10.3389/fpls.2016.01831)
Supplement: Table S4 — Annotated genes of Brassica juncea genome survey sequences (xls). [file Table4.XLSX]

## Sheet: Sheet1
Query id	assembled sequence number (version 2)	Subject id	% identity	alignment length	mismatches	gap openings	q. start	q. end	s. start	s. end	e-value	bit score
g1	B.juncea_gss_scaffold2_24.1	Bra038252	93.03	531	25	2	1	530	26	545	0	978
g2	B.juncea_gss_scaffold2_24.1	Bra035821	99.57	467	2	0	39	505	39	505	0	895
g4	B.juncea_gss_scaffold2_24.1	Bra035822	89.15	433	6	2	1	398	1	427	0	698
g6	B.juncea_gss_scaffold6_23.7	Bra003397	100	372	0	0	1	372	1	372	0	783
g7	B.juncea_gss_scaffold6_23.7	Bra003398	97.49	438	2	1	1	429	1	438	0	796
g8	B.juncea_gss_scaffold6_23.7	Bra003399	98.72	156	2	0	1	156	1	156	7e-98	283
g12	B.juncea_gss_scaffold7_24.2	Bra018980	99.73	373	1	0	1	373	1	373	0	679
g13	B.juncea_gss_scaffold7_24.2	Bra018979	99.8	488	1	0	1	488	1	488	0	976
g14	B.juncea_gss_scaffold7_24.2	Bra018978	88.14	194	11	2	149	342	259	440	3e-115	345
g15	B.juncea_gss_scaffold7_24.2	Bra018977	97.14	804	21	1	1	804	1	802	0	1560
g16	B.juncea_gss_scaffold7_24.2	Bra018976	100	153	0	0	1	153	28	180	5e-109	312
g17	B.juncea_gss_scaffold7_24.2	Bra018974	100	292	0	0	1	292	1	292	3e-160	453
g18	B.juncea_gss_scaffold7_24.2	Bra018973	100	115	0	0	17	131	1	115	1e-62	191
g19	B.juncea_gss_scaffold7_24.2	Bra018972	100	191	0	0	42	232	1	191	9e-105	305
g21	B.juncea_gss_scaffold7_24.2	Bra018971	83.43	338	4	1	1	286	1	338	0	560
g22	B.juncea_gss_scaffold7_24.2	Bra018970	98.15	701	0	1	1	688	1	701	0	1151
g26	B.juncea_gss_scaffold12_24.3	Bra017396	91.4	442	34	1	17	458	18	455	0	806
g27	B.juncea_gss_scaffold12_24.3	Bra017397	70.89	158	44	2	1	156	1	158	4e-75	225
g28	B.juncea_gss_scaffold12_24.3	Bra017400	85.35	908	79	5	395	1302	414	1267	0	1131
g29	B.juncea_gss_scaffold12_24.3	Bra017401	80.44	225	43	1	113	337	9	232	1e-129	374
g30	B.juncea_gss_scaffold12_24.3	Bra024788	90.34	321	13	2	1	304	1	320	1e-176	496
g31	B.juncea_gss_scaffold12_24.3	Bra017403	84.14	435	26	4	14	433	15	421	0	684
g32	B.juncea_gss_scaffold12_24.3	Bra017404	85.79	380	42	6	39	414	6	377	0	563
g33	B.juncea_gss_scaffold12_24.3	Bra017406	79.52	420	64	6	1	399	1	419	0	583
g35	B.juncea_gss_scaffold12_24.3	Bra017407	92.02	451	22	4	1	449	1	439	0	732
g37	B.juncea_gss_scaffold17_23.4	Bra033547	100	304	0	0	1	304	1	304	0	535
g39	B.juncea_gss_scaffold17_23.4	Bra033545	99.72	352	1	0	1	352	1	352	0	677
g40	B.juncea_gss_scaffold17_23.4	Bra033544	95.64	527	9	1	172	684	294	820	0	974
g41	B.juncea_gss_scaffold18_23.0	Bra003878	98.25	285	5	0	7	291	1	285	7e-157	452
g42	B.juncea_gss_scaffold18_23.0	Bra003879	99.82	546	1	0	28	573	1	546	0	949
g45	B.juncea_gss_scaffold19_25.1	Bra032569	84.78	184	2	1	1	158	1	184	3e-85	260
g46	B.juncea_gss_scaffold19_25.1	Bra032640	93.33	105	7	0	1	105	139	243	2e-61	201
g47	B.juncea_gss_scaffold19_25.1	Bra032570	99.77	436	1	0	1	436	1	436	0	855
g50	B.juncea_gss_scaffold19_25.1	Bra032572	84.96	266	6	2	69	334	110	341	2e-121	374
g51	B.juncea_gss_scaffold21_25.3	Bra023992	92.31	117	9	0	1	117	106	222	3e-71	224
g53	B.juncea_gss_scaffold21_25.3	Bra025631	85.45	433	14	4	1	395	1	422	0	699
g57	B.juncea_gss_scaffold21_25.3	Bra025635	100	140	0	0	1	140	1	140	1e-85	250
g58	B.juncea_gss_scaffold21_25.3	Bra025636	99.29	281	2	0	1	281	1	281	0	558
g61	B.juncea_gss_scaffold23_21.4	Bra023801	71.56	109	26	1	90	198	26	129	1e-43	153
g67	B.juncea_gss_scaffold29_24.5	Bra028646	70.05	187	55	1	177	362	270	456	1e-79	255
g68	B.juncea_gss_scaffold29_24.5	Bra028647	88.17	431	35	4	1	429	1	417	0	665
g71	B.juncea_gss_scaffold29_24.5	Bra009363	76.94	516	12	3	41	465	41	540	0	731
g72	B.juncea_gss_scaffold29_24.5	Bra006013	80.08	251	19	2	26	247	26	274	8e-125	370
g74	B.juncea_gss_scaffold29_24.5	Bra028650	90.25	646	50	5	1	643	1	636	0	1081
g75	B.juncea_gss_scaffold29_24.5	Bra028651	95.19	312	9	1	61	372	171	476	0	573
g76	B.juncea_gss_scaffold29_24.5	Bra009356	73.12	320	86	0	1	320	1	320	3e-151	444
g77	B.juncea_gss_scaffold29_24.5	Bra028653	94.42	1094	51	7	1	1086	132	1223	0	1989
g78	B.juncea_gss_scaffold29_24.5	Bra005998	85.71	126	15	1	1	123	281	406	5e-58	187
g79	B.juncea_gss_scaffold29_24.5	Bra028654	80.62	289	44	3	1	288	1	278	1e-131	379
g82	B.juncea_gss_scaffold29_24.5	Bra005994	72.05	458	44	6	1	457	488	862	0	600
g83	B.juncea_gss_scaffold29_24.5	Bra028655	76.77	495	52	7	86	521	1	491	0	657
g84	B.juncea_gss_scaffold29_24.5	Bra028656	74.25	435	56	4	1	429	1	385	4e-178	508
g87	B.juncea_gss_scaffold29_24.5	Bra028657	82.12	274	16	4	1	243	1	272	2e-145	416
g90	B.juncea_gss_scaffold33_20.6	Bra011899	84.23	279	1	2	1	246	1	269	7e-121	349
g91	B.juncea_gss_scaffold33_20.6	Bra011898	97.52	322	3	1	1	317	1	322	0	634
g92	B.juncea_gss_scaffold33_20.6	Bra011897	96.63	564	4	2	1	549	1	564	0	962
g93	B.juncea_gss_scaffold33_20.6	Bra015213	94.07	118	2	1	1	118	1	113	3e-77	227
g95	B.juncea_gss_scaffold33_20.6	Bra011896	98.73	236	3	0	1	236	15	250	6e-164	461
g98	B.juncea_gss_scaffold33_20.6	Bra011895	98.87	177	2	0	1	177	1	177	9e-111	317
g101	B.juncea_gss_scaffold33_20.6	Bra010727	85.54	166	23	1	1	166	1	165	2e-76	245
g107	B.juncea_gss_scaffold40_26.1	Bra004398	97.48	119	3	0	1	119	1	119	7e-73	216
g108	B.juncea_gss_scaffold40_26.1	Bra004397	94.46	343	7	2	1	343	1	331	0	608
g111	B.juncea_gss_scaffold41_24.1	Bra001830	98.04	102	2	0	1	102	1	102	5e-69	205
g112	B.juncea_gss_scaffold41_24.1	Bra001831	100	102	0	0	1	102	1	102	6e-72	213
g114	B.juncea_gss_scaffold41_24.1	Bra001832	81.72	629	68	4	1	629	1	582	0	952
g117	B.juncea_gss_scaffold41_24.1	Bra023876	88.24	136	16	0	1	136	1	136	3e-76	229
g118	B.juncea_gss_scaffold41_24.1	Bra001833	95.1	408	20	0	43	450	39	446	0	786
g119	B.juncea_gss_scaffold41_24.1	Bra001834	94.09	389	18	2	1	389	1	384	0	689
g120	B.juncea_gss_scaffold41_24.1	Bra001835	75.95	341	52	3	1	311	1	341	9e-172	484
g121	B.juncea_gss_scaffold41_24.1	Bra001836	93.6	172	7	2	1	168	1	172	3e-88	259
g122	B.juncea_gss_scaffold41_24.1	Bra001837	98.02	756	15	0	1	756	1	756	0	1434
g126	B.juncea_gss_scaffold43_22.0	Bra032694	87.47	399	35	3	1	399	1	384	0	692
g129	B.juncea_gss_scaffold43_22.0	Bra032693	100	234	0	0	1	234	1	234	1e-149	420
g130	B.juncea_gss_scaffold43_22.0	Bra032692	100	261	0	0	1	261	1	261	4e-153	431
g133	B.juncea_gss_scaffold43_22.0	Bra032691	90.06	342	11	3	1	319	1	342	0	539
g134	B.juncea_gss_scaffold43_22.0	Bra032690	100	167	0	0	79	245	177	343	2e-86	264
g148	B.juncea_gss_scaffold53_22.6	Bra037747	83.87	310	47	2	1	309	1	308	0	534
g151	B.juncea_gss_scaffold53_22.6	Bra038648	83.5	297	43	1	30	320	1	297	4e-169	476
g158	B.juncea_gss_scaffold54_24.0	Bra032636	85.92	682	61	3	1	647	1	682	0	1145
g161	B.juncea_gss_scaffold54_24.0	Bra033259	81.38	290	40	4	37	316	20	305	6e-163	460
g162	B.juncea_gss_scaffold54_24.0	Bra032639	91.28	470	28	6	1	461	1	466	0	756
g164	B.juncea_gss_scaffold54_24.0	Bra032640	88.68	733	52	4	1	710	1	725	0	1185
g165	B.juncea_gss_scaffold54_24.0	Bra032641	85.5	393	57	0	1	393	1	393	0	667
g168	B.juncea_gss_scaffold55_23.2	Bra040696	99.52	827	0	1	1	823	1	827	0	1590
g170	B.juncea_gss_scaffold55_23.2	Bra040695	99.61	256	1	0	1	256	1	256	0	533
g171	B.juncea_gss_scaffold55_23.2	Bra040694	99.63	268	1	0	1	268	1	268	0	530
g172	B.juncea_gss_scaffold55_23.2	Bra040693	98.97	291	3	0	1	291	1	291	0	554
g176	B.juncea_gss_scaffold55_23.2	Bra040692	99.03	103	1	0	31	133	58	160	9e-38	129
g182	B.juncea_gss_scaffold56_24.2	Bra033879	85.34	116	3	1	1	102	1	116	2e-46	148
g183	B.juncea_gss_scaffold56_24.2	Bra033878	96.13	413	9	2	1	411	1	408	0	803
g189	B.juncea_gss_scaffold61_24.3	Bra002340	70.79	178	52	0	109	286	2	179	6e-85	275
g200	B.juncea_gss_scaffold70_24.5	Bra026918	99.76	418	1	0	1	418	1	418	0	827
g201	B.juncea_gss_scaffold71_24.1	Bra026612	84.4	436	34	8	35	468	1	404	0	585
g202	B.juncea_gss_scaffold71_24.1	Bra026613	79.79	579	61	12	1	566	1	536	0	840
g206	B.juncea_gss_scaffold76_20.1	Bra021347	73.27	101	26	1	1	100	376	476	2e-43	154
g227	B.juncea_gss_scaffold83_24.9	Bra019947	97.34	338	9	0	1	338	1	338	0	637
g229	B.juncea_gss_scaffold83_24.9	Bra019948	97.7	217	5	0	1	217	1	217	9e-148	417
g231	B.juncea_gss_scaffold83_24.9	Bra019950	77.3	987	36	10	1	847	1	939	0	1340
g232	B.juncea_gss_scaffold83_24.9	Bra019951	99	400	4	0	15	414	15	414	0	788
g233	B.juncea_gss_scaffold83_24.9	Bra019952	84.12	806	53	7	11	789	62	819	0	1328
g235	B.juncea_gss_scaffold83_24.9	Bra031705	89.07	549	46	2	1	549	190	724	0	935
g236	B.juncea_gss_scaffold83_24.9	Bra019954	99.48	192	1	0	20	211	20	211	2e-82	248
g237	B.juncea_gss_scaffold83_24.9	Bra019955	99.73	369	1	0	8	376	1	369	0	733
g238	B.juncea_gss_scaffold83_24.9	Bra019956	100	190	0	0	1	190	1	190	6e-141	395
g239	B.juncea_gss_scaffold83_24.9	Bra019957	100	160	0	0	1	160	1	160	2e-91	267
g240	B.juncea_gss_scaffold83_24.9	Bra019958	98.11	1059	19	1	1	1058	41	1099	0	2088
g242	B.juncea_gss_scaffold83_24.9	Bra019959	98.4	188	3	0	1	188	1	188	1e-133	376
g243	B.juncea_gss_scaffold83_24.9	Bra019960	98.37	123	2	0	1	123	874	996	2e-79	254
g244	B.juncea_gss_scaffold83_24.9	Bra019961	99.41	170	1	0	1	170	1	170	5e-74	223
g245	B.juncea_gss_scaffold83_24.9	Bra031701	84.85	1069	75	9	1	1019	1	1032	0	1720
g246	B.juncea_gss_scaffold83_24.9	Bra019962	95.5	333	11	2	1	333	1	329	0	608
g247	B.juncea_gss_scaffold83_24.9	Bra019963	90.23	399	5	2	90	488	21	385	0	729
g248	B.juncea_gss_scaffold83_24.9	Bra019964	83.03	389	2	2	1	345	1	369	0	576
g249	B.juncea_gss_scaffold83_24.9	Bra018466	94.57	129	7	0	1	129	1	129	3e-76	226
g250	B.juncea_gss_scaffold83_24.9	Bra019966	89.76	449	2	1	1	405	1	449	0	659
g251	B.juncea_gss_scaffold83_24.9	Bra017905	74.07	482	120	1	9	485	1	482	0	717
g252	B.juncea_gss_scaffold83_24.9	Bra019968	100	126	0	0	1	126	397	522	6e-66	211
g253	B.juncea_gss_scaffold84_21.9	Bra033989	88.97	272	19	3	1	268	91	355	1e-100	301
g255	B.juncea_gss_scaffold85_24.4	Bra020417	83.64	275	43	1	41	315	18	290	3e-160	453
g256	B.juncea_gss_scaffold85_24.4	Bra020419	84.52	982	101	16	1	963	1	950	0	1586
g261	B.juncea_gss_scaffold91_25.3	Bra015029	89.29	112	12	0	75	186	159	270	3e-46	156
g270	B.juncea_gss_scaffold91_25.3	Bra015028	92.26	504	20	2	15	513	1	490	0	767
g292	B.juncea_gss_scaffold99_25.5	Bra002169	96.69	181	6	0	191	371	289	469	2e-123	369
g293	B.juncea_gss_scaffold99_25.5	Bra002170	93.96	546	28	3	72	617	160	700	0	912
g294	B.juncea_gss_scaffold99_25.5	Bra002171	99.02	102	1	0	1	102	1	102	7e-70	207
g297	B.juncea_gss_scaffold99_25.5	Bra002172	95.91	391	14	1	1	391	1	389	0	769
g299	B.juncea_gss_scaffold99_25.5	Bra002173	81.16	796	71	8	244	1015	324	1064	0	1189
g300	B.juncea_gss_scaffold99_25.5	Bra002174	93.26	356	24	0	9	364	1	356	0	701
g301	B.juncea_gss_scaffold99_25.5	Bra002175	82.17	387	21	3	56	442	6	344	0	632
g302	B.juncea_gss_scaffold99_25.5	Bra002176	96.63	267	9	0	1	267	1	267	0	536
g303	B.juncea_gss_scaffold99_25.5	Bra002177	88.21	424	32	4	1	420	1	410	0	707
g306	B.juncea_gss_scaffold99_25.5	Bra002178	92.02	539	36	4	1	534	1	537	0	930
g307	B.juncea_gss_scaffold99_25.5	Bra002179	89.97	399	29	5	1	388	1	399	0	681
g309	B.juncea_gss_scaffold99_25.5	Bra002181	97.08	274	8	0	1	274	818	1091	0	554
g310	B.juncea_gss_scaffold99_25.5	Bra002181	93.16	307	6	1	358	649	395	701	0	570
g311	B.juncea_gss_scaffold99_25.5	Bra002182	74.7	332	79	3	131	459	217	546	6e-148	453
g314	B.juncea_gss_scaffold99_25.5	Bra002182	87.32	1088	134	3	8	1094	1	1085	0	1859
g316	B.juncea_gss_scaffold99_25.5	Bra002183	83.8	568	89	2	67	633	1	566	0	994
g317	B.juncea_gss_scaffold99_25.5	Bra002184	83.59	262	41	2	611	870	1	262	7e-154	456
g322	B.juncea_gss_scaffold102_24.1	Bra039006	72.99	174	46	1	164	337	117	289	1e-56	203
g323	B.juncea_gss_scaffold102_24.1	Bra001454	85.99	307	37	2	22	328	20	320	5e-175	499
g364	B.juncea_gss_scaffold125_23.1	Bra024360	91.89	592	41	3	1	591	1	586	0	999
g365	B.juncea_gss_scaffold125_23.1	Bra024362	79.23	366	48	6	18	375	18	363	7e-152	437
g366	B.juncea_gss_scaffold125_23.1	Bra024363	89.79	284	27	2	1	284	1	282	9e-173	483
g369	B.juncea_gss_scaffold126_23.9	Bra005348	98.61	216	3	0	2	217	3	218	2e-148	416
g371	B.juncea_gss_scaffold126_23.9	Bra005346	97.9	333	7	0	1	333	1	333	0	681
g374	B.juncea_gss_scaffold126_23.9	Bra005345	87.38	214	1	1	1	188	1	214	8e-124	356
g376	B.juncea_gss_scaffold127_25.6	Bra018293	95.61	114	5	0	1	114	1	114	2e-47	167
g377	B.juncea_gss_scaffold127_25.6	Bra018293	94.88	1192	27	4	158	1319	109	1296	0	2131
g378	B.juncea_gss_scaffold127_25.6	Bra018294	99.62	263	1	0	1	263	1	263	4e-177	493
g379	B.juncea_gss_scaffold127_25.6	Bra018295	99.45	366	2	0	1	366	1	366	0	723
g381	B.juncea_gss_scaffold127_25.6	Bra018297	99.71	685	2	0	27	711	1	685	0	1147
g382	B.juncea_gss_scaffold127_25.6	Bra018298	100	176	0	0	1	176	1	176	5e-129	367
g383	B.juncea_gss_scaffold130_17.2	Bra032067	99.56	228	1	0	1	228	35	262	6e-168	473
g387	B.juncea_gss_scaffold132_25.7	Bra000611	92.54	389	28	1	1	388	1	389	0	669
g388	B.juncea_gss_scaffold132_25.7	Bra000610	94.71	208	8	1	88	295	1	205	1e-145	412
g416	B.juncea_gss_scaffold141_20.6	Bra039599	73.04	204	26	2	1159	1362	89	263	6e-91	296
g422	B.juncea_gss_scaffold141_20.6	Bra040461	71.07	121	34	1	1	121	229	348	8e-51	167
g430	B.juncea_gss_scaffold145_23.7	Bra026016	99.07	216	2	0	1	216	1	216	6e-159	442
g431	B.juncea_gss_scaffold145_23.7	Bra016625	81.61	533	34	5	1	470	1	532	0	813
g432	B.juncea_gss_scaffold145_23.7	Bra026019	85.71	280	12	2	12	268	9	283	1e-166	467
g433	B.juncea_gss_scaffold145_23.7	Bra026020	86.31	482	55	5	1	475	1	478	0	719
g434	B.juncea_gss_scaffold145_23.7	Bra026021	93.84	471	20	5	1	467	1	466	0	820
g435	B.juncea_gss_scaffold145_23.7	Bra026022	80.67	150	28	1	1	150	1	149	4e-58	181
g437	B.juncea_gss_scaffold145_23.7	Bra026024	85.64	585	75	4	1	580	1	581	0	997
g440	B.juncea_gss_scaffold145_23.7	Bra026025	84.56	136	18	2	1	135	1	134	1e-37	128
g442	B.juncea_gss_scaffold145_23.7	Bra026026	92.09	139	9	1	1	139	1	137	2e-63	195
g444	B.juncea_gss_scaffold146_23.4	Bra015658	91.55	142	11	1	1	141	524	665	9e-91	280
g445	B.juncea_gss_scaffold146_23.4	Bra015657	99.35	154	1	0	1	154	1	154	3e-108	309
g446	B.juncea_gss_scaffold146_23.4	Bra015656	96.36	440	16	0	1	440	451	890	0	885
g447	B.juncea_gss_scaffold146_23.4	Bra015656	93.09	376	19	3	1	372	1	373	0	689
g452	B.juncea_gss_scaffold146_23.4	Bra003669	84.66	189	27	1	1	189	1	187	8e-99	291
g453	B.juncea_gss_scaffold147_24.1	Bra005637	100	485	0	0	1	485	1	485	0	1006
g455	B.juncea_gss_scaffold147_24.1	Bra005638	94.51	1148	18	4	1	1105	1	1146	0	2045
g456	B.juncea_gss_scaffold147_24.1	Bra005639	91.3	644	2	2	1	617	1	617	0	1107
g457	B.juncea_gss_scaffold147_24.1	Bra005640	90.82	305	2	1	18	322	18	296	0	564
g458	B.juncea_gss_scaffold147_24.1	Bra005641	100	248	0	0	79	326	188	435	4e-168	479
g459	B.juncea_gss_scaffold147_24.1	Bra005642	97.65	510	12	0	1	510	1	510	0	983
g460	B.juncea_gss_scaffold147_24.1	Bra005643	99.87	743	1	0	16	758	16	758	0	1454
g461	B.juncea_gss_scaffold147_24.1	Bra005644	99.19	123	1	0	1	123	1	123	5e-88	256
g462	B.juncea_gss_scaffold147_24.1	Bra005645	99.33	149	1	0	3	151	1	149	5e-105	300
g466	B.juncea_gss_scaffold147_24.1	Bra005646	80.47	379	34	4	3	381	1	339	5e-155	454
g489	B.juncea_gss_scaffold159_25.3	Bra002974	88.62	369	18	1	28	372	29	397	0	681
g510	B.juncea_gss_scaffold167_25.9	Bra009653	89.59	538	2	2	1	484	1	538	0	982
g513	B.juncea_gss_scaffold172_21.2	Bra035974	83.24	519	6	3	1	493	1	464	0	788
g516	B.juncea_gss_scaffold172_21.2	Bra019287	78.33	360	48	1	362	721	37	366	0	545
g517	B.juncea_gss_scaffold172_21.2	Bra035976	99.03	517	5	0	1	517	1	517	0	1013
g518	B.juncea_gss_scaffold172_21.2	Bra035977	87.9	529	45	2	1	518	1	521	0	920
g533	B.juncea_gss_scaffold182_25.6	Bra009930	92.01	1126	26	4	1	1121	1	1067	0	2046
g534	B.juncea_gss_scaffold182_25.6	Bra009929	83.35	949	38	7	1	862	1	916	0	1495
g535	B.juncea_gss_scaffold183_26.1	Bra006502	94.65	243	12	1	1	242	1	243	4e-135	421
g536	B.juncea_gss_scaffold183_26.1	Bra006427	98.14	430	7	1	1	430	1	429	0	580
g537	B.juncea_gss_scaffold183_26.1	Bra006428	94.93	493	18	3	672	1163	857	1343	0	760
g539	B.juncea_gss_scaffold183_26.1	Bra006429	84.36	582	11	4	79	587	177	751	0	924
g547	B.juncea_gss_scaffold183_26.1	Bra006437	86.92	543	22	3	1	542	1	495	0	867
g549	B.juncea_gss_scaffold183_26.1	Bra006439	98.62	218	3	0	1	218	1	218	1e-161	449
g550	B.juncea_gss_scaffold183_26.1	Bra006440	95.37	108	5	0	76	183	171	278	8e-65	204
g555	B.juncea_gss_scaffold185_20.2	Bra040352	91.07	224	20	0	1	224	162	385	2e-126	367
g558	B.juncea_gss_scaffold185_20.2	Bra037852	70.92	141	36	2	43	179	99	238	3e-46	160
g585	B.juncea_gss_scaffold191_26.6	Bra011997	99.52	414	2	0	1	414	1	414	0	862
g586	B.juncea_gss_scaffold191_26.6	Bra011998	95.83	216	9	0	1	216	1	216	5e-154	430
g593	B.juncea_gss_scaffold196_20.9	Bra036294	90.29	206	18	2	1	205	204	408	9e-112	329
g594	B.juncea_gss_scaffold196_20.9	Bra000895	83.84	229	1	1	1	229	1	193	3e-116	334
g598	B.juncea_gss_scaffold200_24.4	Bra026988	99.35	459	3	0	1	459	1	459	0	897
g599	B.juncea_gss_scaffold200_24.4	Bra026987	94.85	136	7	0	19	154	874	1009	5e-84	268
g600	B.juncea_gss_scaffold200_24.4	Bra026987	93.57	886	22	2	1	854	1	883	0	1535
g601	B.juncea_gss_scaffold200_24.4	Bra026986	99.35	463	3	0	1	463	1	463	0	903
g602	B.juncea_gss_scaffold200_24.4	Bra026985	100	739	0	0	2	740	1	739	0	1415
g604	B.juncea_gss_scaffold200_24.4	Bra026984	100	133	0	0	1	133	1	133	2e-88	274
g608	B.juncea_gss_scaffold205_23.8	Bra018126	79.38	194	30	3	90	274	189	381	2e-65	214
g614	B.juncea_gss_scaffold205_23.8	Bra018125	84.34	364	19	4	48	410	1	327	0	549
g645	B.juncea_gss_scaffold214_24.0	Bra003957	79.69	320	33	3	19	307	18	336	1e-151	439
g646	B.juncea_gss_scaffold214_24.0	Bra033288	76.56	576	53	8	1	567	1	503	0	757
g652	B.juncea_gss_scaffold217_22.1	Bra035401	84.35	115	18	0	1	115	297	411	8e-60	194
g653	B.juncea_gss_scaffold217_22.1	Bra010141	80.95	168	32	0	1	168	231	398	2e-73	230
g668	B.juncea_gss_scaffold221_23.8	Bra000382	98.24	397	7	0	1	397	114	510	0	764
g669	B.juncea_gss_scaffold221_23.8	Bra000380	90.68	161	14	1	1	160	1	161	4e-103	296
g687	B.juncea_gss_scaffold225_16.8	Bra040352	71.66	187	31	1	1	165	196	382	2e-82	251
g692	B.juncea_gss_scaffold225_16.8	Bra041047	94.91	216	11	0	1	216	1	216	1e-128	368
g696	B.juncea_gss_scaffold225_16.8	Bra040352	81.45	318	29	2	2	289	67	384	4e-149	427
g714	B.juncea_gss_scaffold231_23.4	Bra025620	86.97	261	28	2	1	261	1	255	1e-166	466
g724	B.juncea_gss_scaffold239_25.1	Bra014060	85.11	356	44	2	247	599	295	644	0	561
g731	B.juncea_gss_scaffold239_25.1	Bra028178	70.29	138	41	0	18	155	19	156	2e-61	204
g734	B.juncea_gss_scaffold239_25.1	Bra002340	71.43	203	53	2	285	486	1	199	2e-89	295
g735	B.juncea_gss_scaffold239_25.1	Bra002340	78.29	152	27	2	1	152	224	369	1e-72	236
g736	B.juncea_gss_scaffold239_25.1	Bra002340	72	225	28	2	1	197	442	659	9e-100	310
g752	B.juncea_gss_scaffold247_23.0	Bra036737	86.04	265	34	1	34	298	251	512	3e-130	395
g756	B.juncea_gss_scaffold248_21.3	Bra038921	85.03	187	0	1	1	159	1	187	2e-106	309
g770	B.juncea_gss_scaffold252_23.0	Bra034970	78.45	283	53	2	206	480	2	284	1e-106	334
g771	B.juncea_gss_scaffold252_23.0	Bra037863	98.87	706	8	0	1	706	1	706	0	1314
g773	B.juncea_gss_scaffold252_23.0	Bra037862	99.62	262	1	0	1	262	1	262	0	540
g774	B.juncea_gss_scaffold252_23.0	Bra001298	75.71	177	17	1	5	155	8	184	2e-77	232
g775	B.juncea_gss_scaffold256_22.7	Bra023349	76.92	234	21	1	1	201	527	760	2e-102	315
g778	B.juncea_gss_scaffold256_22.7	Bra023348	90.29	278	26	1	1	278	1	277	3e-127	373
g780	B.juncea_gss_scaffold256_22.7	Bra023347	90.24	902	48	6	1	876	1	888	0	1617
g781	B.juncea_gss_scaffold256_22.7	Bra023346	89.71	175	11	1	1	175	1	168	5e-116	330
g782	B.juncea_gss_scaffold256_22.7	Bra023345	73.56	174	46	0	1	174	1	174	7e-89	261
g783	B.juncea_gss_scaffold256_22.7	Bra023344	90.89	549	13	2	39	587	34	545	0	800
g784	B.juncea_gss_scaffold256_22.7	Bra006118	95.93	344	14	0	1	344	1	344	0	685
g786	B.juncea_gss_scaffold256_22.7	Bra006117	87.08	240	6	2	1	238	1	217	9e-109	316
g787	B.juncea_gss_scaffold256_22.7	Bra006116	83.04	224	24	7	16	229	14	233	3e-114	330
g789	B.juncea_gss_scaffold256_22.7	Bra023338	82.9	538	88	3	1	536	1	536	0	887
g790	B.juncea_gss_scaffold256_22.7	Bra023337	85.74	575	49	8	52	611	1	557	0	850
g791	B.juncea_gss_scaffold256_22.7	Bra018680	87.31	268	21	4	1	259	28	291	4e-163	459
g792	B.juncea_gss_scaffold256_22.7	Bra023336	92.33	391	4	1	101	465	198	588	0	711
g793	B.juncea_gss_scaffold256_22.7	Bra023335	88.28	256	12	2	1	238	1	256	1e-149	421
g796	B.juncea_gss_scaffold256_22.7	Bra023333	88.89	216	22	2	1	215	1	215	6e-100	293
g797	B.juncea_gss_scaffold256_22.7	Bra023332	89.83	236	21	1	1	236	1	233	2e-143	405
g801	B.juncea_gss_scaffold260_24.5	Bra007972	91	211	19	0	1	211	1	211	1e-130	370
g804	B.juncea_gss_scaffold262_23.5	Bra002906	100	110	0	0	1	110	1	110	2e-75	222
g805	B.juncea_gss_scaffold262_23.5	Bra002905	96.81	533	3	1	1	519	1	533	0	952
g811	B.juncea_gss_scaffold262_23.5	Bra002904	99.47	758	4	0	1	758	1	758	0	1498
g812	B.juncea_gss_scaffold262_23.5	Bra002903	96.62	591	20	0	1	591	1	591	0	1123
g813	B.juncea_gss_scaffold262_23.5	Bra028976	79.91	234	41	3	56	284	115	347	4e-121	361
g816	B.juncea_gss_scaffold262_23.5	Bra002900	99.53	213	1	0	1	213	1	213	8e-137	386
g824	B.juncea_gss_scaffold264_20.4	Bra040269	71	100	29	0	188	287	1	100	9e-43	147
g830	B.juncea_gss_scaffold265_24.6	Bra034416	85.67	1193	61	14	1	1116	1	1160	0	1896
g832	B.juncea_gss_scaffold265_24.6	Bra024720	88.1	706	70	4	4	699	1	702	0	1248
g833	B.juncea_gss_scaffold265_24.6	Bra034420	86.05	473	52	3	6	478	1	459	0	827
g834	B.juncea_gss_scaffold265_24.6	Bra034421	91.89	222	17	1	22	242	21	242	1e-124	358
g836	B.juncea_gss_scaffold265_24.6	Bra006723	75.48	261	64	0	1	261	1	261	4e-143	408
g842	B.juncea_gss_scaffold265_24.6	Bra019485	75.52	335	68	2	1	323	1	333	2e-173	489
g844	B.juncea_gss_scaffold265_24.6	Bra034426	92.02	401	32	0	272	672	276	676	0	677
g849	B.juncea_gss_scaffold266_23.3	Bra035957	90.42	167	13	2	1	164	18	184	6e-105	302
g850	B.juncea_gss_scaffold266_23.3	Bra013014	85.71	210	24	5	60	268	1	205	9e-124	355
g851	B.juncea_gss_scaffold266_23.3	Bra035958	91.78	669	52	3	84	750	187	854	0	1050
g852	B.juncea_gss_scaffold266_23.3	Bra035959	94.64	168	4	1	1	163	1	168	7e-94	273
g853	B.juncea_gss_scaffold266_23.3	Bra035960	91.08	269	10	4	1	269	1	255	6e-149	421
g855	B.juncea_gss_scaffold269_20.2	Bra035487	100	120	0	0	60	179	152	271	3e-83	251
g859	B.juncea_gss_scaffold271_23.9	Bra010439	95.92	638	13	1	1	625	1	638	0	1182
g860	B.juncea_gss_scaffold271_23.9	Bra010439	96.88	160	5	0	17	176	638	797	1e-101	321
g861	B.juncea_gss_scaffold271_23.9	Bra010438	98.52	337	5	0	1	337	1	337	0	658
g863	B.juncea_gss_scaffold271_23.9	Bra010437	100	103	0	0	1	103	1	103	1e-70	212
g864	B.juncea_gss_scaffold271_23.9	Bra010435	97.97	592	12	0	1	592	1	592	0	1180
g865	B.juncea_gss_scaffold272_23.7	Bra038113	91.1	281	22	1	1	278	1	281	2e-168	479
g866	B.juncea_gss_scaffold272_23.7	Bra030951	90.62	352	22	1	1	352	1	341	0	599
g874	B.juncea_gss_scaffold272_23.7	Bra038111	94.89	567	12	1	19	568	19	585	0	1024
g875	B.juncea_gss_scaffold272_23.7	Bra038110	91.13	248	19	1	275	519	392	639	1e-159	473
g876	B.juncea_gss_scaffold272_23.7	Bra038109	81.84	468	65	8	13	473	26	480	0	633
g884	B.juncea_gss_scaffold274_22.0	Bra033803	96.35	329	12	0	1	329	1	329	0	637
g885	B.juncea_gss_scaffold274_22.0	Bra033804	71.82	401	82	7	1	393	8	385	2e-171	488
g902	B.juncea_gss_scaffold281_23.5	Bra032176	82.09	296	45	3	1	292	1	292	3e-151	429
g906	B.juncea_gss_scaffold281_23.5	Bra032175	87.02	786	56	3	25	809	26	766	0	1135
g908	B.juncea_gss_scaffold281_23.5	Bra032174	92.34	274	20	1	1	274	1	273	1e-150	428
g915	B.juncea_gss_scaffold281_23.5	Bra032173	80.39	153	5	2	24	151	20	172	6e-68	207
g919	B.juncea_gss_scaffold281_23.5	Bra032172	96.62	444	13	1	16	459	17	458	0	864
g920	B.juncea_gss_scaffold281_23.5	Bra032171	82.66	813	116	6	1	800	1	801	0	1256
g921	B.juncea_gss_scaffold281_23.5	Bra032171	71.67	840	167	11	1	808	1	801	0	1067
g924	B.juncea_gss_scaffold282_24.4	Bra018714	99.69	326	1	0	1	326	1	326	0	595
g927	B.juncea_gss_scaffold282_24.4	Bra018713	86.55	119	15	1	1	119	1	118	3e-66	199
g928	B.juncea_gss_scaffold282_24.4	Bra018712	89.93	149	0	1	1	134	1	149	3e-93	270
g929	B.juncea_gss_scaffold282_24.4	Bra018711	73.93	280	26	2	1	242	1	271	9e-134	382
g933	B.juncea_gss_scaffold282_24.4	Bra018709	87.31	898	60	5	416	1286	154	1024	0	1539
g934	B.juncea_gss_scaffold282_24.4	Bra018708	92.61	433	3	1	78	481	176	608	0	703
g935	B.juncea_gss_scaffold282_24.4	Bra018707	100	246	0	0	79	324	227	472	7e-164	469
g936	B.juncea_gss_scaffold282_24.4	Bra018706	92.89	703	22	1	12	714	1	675	0	1234
g937	B.juncea_gss_scaffold282_24.4	Bra018705	83.78	943	23	7	739	1619	815	1689	0	1530
g939	B.juncea_gss_scaffold284_36.1	Bra031858	85.19	297	29	1	1	282	1	297	4e-175	490
g941	B.juncea_gss_scaffold285_25.7	Bra029434	99.49	389	2	0	1	389	1	389	0	749
g944	B.juncea_gss_scaffold292_24.5	Bra030111	91.6	369	30	1	22	390	22	389	0	709
g946	B.juncea_gss_scaffold292_24.5	Bra030109	71.9	452	56	3	1	452	1	381	0	630
g951	B.juncea_gss_scaffold295_23.7	Bra027414	91	589	37	4	1	586	1	576	0	1029
g952	B.juncea_gss_scaffold295_23.7	Bra027412	95.32	171	8	0	46	216	1	171	5e-119	347
g953	B.juncea_gss_scaffold295_23.7	Bra027412	85.71	189	15	1	1	189	184	360	2e-98	293
g954	B.juncea_gss_scaffold295_23.7	Bra027411	88.25	485	33	3	1	470	1	476	0	790
g962	B.juncea_gss_scaffold303_23.9	Bra032683	88.28	273	30	1	97	369	69	339	5e-170	482
g967	B.juncea_gss_scaffold303_23.9	Bra034492	73.43	207	55	0	1	207	1	207	9e-112	327
g991	B.juncea_gss_scaffold305_27.5	Bra037027	99.22	258	2	0	1	258	67	324	0	517
g993	B.juncea_gss_scaffold305_27.5	Bra037028	98.58	141	2	0	1	141	1	141	1e-82	243
g994	B.juncea_gss_scaffold309_24.9	Bra019273	92.21	732	48	2	1	732	1	723	0	1335
g995	B.juncea_gss_scaffold309_24.9	Bra019272	99.18	122	1	0	1	122	1	122	1e-83	250
g1002	B.juncea_gss_scaffold325_25.6	Bra036309	86.17	188	13	2	44	218	1	188	3e-111	320
g1003	B.juncea_gss_scaffold325_25.6	Bra036310	92.83	1338	22	3	1	1314	1	1288	0	2364
g1004	B.juncea_gss_scaffold326_23.1	Bra020074	85	200	20	2	1	200	1	190	2e-100	293
g1005	B.juncea_gss_scaffold326_23.1	Bra020075	82.31	588	68	5	12	593	26	583	0	945
g1006	B.juncea_gss_scaffold326_23.1	Bra020076	78.45	348	48	2	1	348	1	321	2e-168	477
g1007	B.juncea_gss_scaffold326_23.1	Bra020077	94.74	361	19	0	1	361	1	361	0	712
g1008	B.juncea_gss_scaffold326_23.1	Bra002278	85.71	336	43	2	9	339	9	344	0	541
g1011	B.juncea_gss_scaffold330_25.1	Bra000370	100	259	0	0	1	259	1	259	0	503
g1012	B.juncea_gss_scaffold330_25.1	Bra000369	99.55	224	1	0	1	224	1	224	8e-167	463
g1033	B.juncea_gss_scaffold338_23.7	Bra013371	87.79	737	65	5	1	731	1	718	0	1222
g1034	B.juncea_gss_scaffold338_23.7	Bra013370	79.52	1221	155	11	1	1206	1	1141	0	1847
g1035	B.juncea_gss_scaffold338_23.7	Bra013369	92.67	573	41	1	1	572	1	573	0	1037
g1036	B.juncea_gss_scaffold338_23.7	Bra013368	98.88	179	2	0	1	179	1	179	1e-128	363
g1038	B.juncea_gss_scaffold338_23.7	Bra012559	92.08	101	8	0	78	178	246	346	7e-53	175
g1039	B.juncea_gss_scaffold338_23.7	Bra013366	86.96	115	10	1	1	110	1	115	3e-62	189
g1042	B.juncea_gss_scaffold340_24.3	Bra010776	95.65	276	10	1	1	274	1	276	6e-173	521
g1052	B.juncea_gss_scaffold343_21.7	Bra015028	100	425	0	0	15	439	1	425	0	723
g1053	B.juncea_gss_scaffold349_21.3	Bra038235	97.66	470	11	0	1	470	1	470	0	827
g1055	B.juncea_gss_scaffold349_21.3	Bra038236	77.5	240	31	2	1	217	1	240	9e-126	375
g1056	B.juncea_gss_scaffold349_21.3	Bra038236	95.77	284	11	1	1	284	367	649	4e-135	400
g1057	B.juncea_gss_scaffold349_21.3	Bra038237	98.3	471	7	1	1	470	1	471	0	863
g1058	B.juncea_gss_scaffold349_21.3	Bra038238	97.63	379	8	1	1	378	1	379	0	735
g1059	B.juncea_gss_scaffold349_21.3	Bra038239	100	220	0	0	1	220	1	220	3e-151	423
g1060	B.juncea_gss_scaffold349_21.3	Bra038240	100	142	0	0	79	220	175	316	2e-87	267
g1073	B.juncea_gss_scaffold357_23.4	Bra014097	78.92	536	87	6	372	891	468	993	0	779
g1078	B.juncea_gss_scaffold362_24.4	Bra004038	92.91	141	10	0	1	141	1	141	3e-67	204
g1096	B.juncea_gss_scaffold373_22.4	Bra036775	100	160	0	0	139	298	1	160	1e-111	324
g1102	B.juncea_gss_scaffold376_25.2	Bra021073	74.58	177	22	1	246	399	81	257	3e-75	248
g1103	B.juncea_gss_scaffold376_25.2	Bra025058	100	115	0	0	1	115	1	115	4e-79	235
g1104	B.juncea_gss_scaffold376_25.2	Bra017592	96.5	801	18	2	1	800	1	792	0	1289
g1107	B.juncea_gss_scaffold378_24.6	Bra015067	100	129	0	0	1	129	1	129	1e-90	268
g1137	B.juncea_gss_scaffold387_23.7	Bra028293	95.18	228	1	1	1	218	1	228	1e-146	412
g1140	B.juncea_gss_scaffold389_26.6	Bra003206	89.02	574	34	5	1	574	1	545	0	873
g1141	B.juncea_gss_scaffold389_26.6	Bra003206	92.28	272	21	0	1	272	578	849	1e-163	479
g1142	B.juncea_gss_scaffold389_26.6	Bra003205	90.27	226	13	1	1	226	1	217	3e-131	373
g1143	B.juncea_gss_scaffold389_26.6	Bra003204	93.8	387	20	3	1	385	1	385	0	671
g1144	B.juncea_gss_scaffold389_26.6	Bra003203	98.44	257	4	0	1	257	1	257	8e-163	456
g1147	B.juncea_gss_scaffold389_26.6	Bra007123	81.51	265	42	5	1	261	1	262	8e-113	335
g1148	B.juncea_gss_scaffold389_26.6	Bra007120	92.49	559	38	3	25	581	23	579	0	926
g1149	B.juncea_gss_scaffold389_26.6	Bra003202	95.92	196	8	0	177	372	253	448	5e-122	365
g1150	B.juncea_gss_scaffold389_26.6	Bra018124	72.82	493	94	5	2	468	77	555	0	649
g1167	B.juncea_gss_scaffold403_21.9	Bra037937	80.14	146	26	1	15	160	76	218	4e-81	248
g1204	B.juncea_gss_scaffold428_23.9	Bra026205	89.27	177	14	2	1	176	1	173	3e-90	279
g1222	B.juncea_gss_scaffold439_23.4	Bra037859	99.44	355	2	0	1	355	1	355	0	601
g1226	B.juncea_gss_scaffold441_16.4	Bra040269	77.59	116	26	0	94	209	1	116	7e-59	186
g1239	B.juncea_gss_scaffold451_22.8	Bra003667	99.24	132	1	0	95	226	1	132	7e-93	272
g1240	B.juncea_gss_scaffold451_22.8	Bra003668	100	121	0	0	38	158	1	121	5e-86	251
g1241	B.juncea_gss_scaffold451_22.8	Bra003669	99.61	257	1	0	1	257	1	257	6e-143	405
g1245	B.juncea_gss_scaffold456_23.6	Bra033845	79.31	145	0	1	1	145	1	115	3e-72	216
g1246	B.juncea_gss_scaffold456_23.6	Bra033846	99.77	440	1	0	1	440	1	440	0	887
g1255	B.juncea_gss_scaffold460_23.9	Bra031276	80.62	867	77	2	101	926	1	817	0	1317
g1258	B.juncea_gss_scaffold466_24.3	Bra011468	97.49	319	8	0	1	319	1	319	0	586
g1259	B.juncea_gss_scaffold466_24.3	Bra011467	93.97	580	15	2	1	560	1	580	0	1059
g1260	B.juncea_gss_scaffold466_24.3	Bra011466	93.83	243	13	1	182	424	174	414	2e-135	400
g1262	B.juncea_gss_scaffold466_24.3	Bra011464	97.06	102	3	0	1	102	73	174	2e-70	211
g1268	B.juncea_gss_scaffold469_26.1	Bra036409	87.68	284	5	2	4	260	14	294	3e-171	479
g1269	B.juncea_gss_scaffold469_26.1	Bra036410	96.1	154	6	0	4	157	50	203	1e-92	278
g1271	B.juncea_gss_scaffold472_25.2	Bra020241	99.26	407	3	0	15	421	1	407	0	743
g1278	B.juncea_gss_scaffold485_24.7	Bra003032	93.87	163	7	3	17	176	1	163	1e-97	286
g1299	B.juncea_gss_scaffold492_22.6	Bra040305	92.76	290	0	1	14	282	14	303	1e-152	432
g1301	B.juncea_gss_scaffold492_22.6	Bra034485	73.2	153	33	1	17	169	63	207	2e-70	218
g1305	B.juncea_gss_scaffold492_22.6	Bra040306	98.33	180	3	0	1	180	1	180	1e-125	362
g1309	B.juncea_gss_scaffold494_26.2	Bra015054	88.77	659	56	1	1	641	1	659	0	1140
g1310	B.juncea_gss_scaffold494_26.2	Bra015058	88.27	452	50	1	1	449	1	452	0	807
g1311	B.juncea_gss_scaffold494_26.2	Bra015059	97.82	229	3	1	1	229	1	227	2e-146	412
g1312	B.juncea_gss_scaffold494_26.2	Bra015061	94.55	275	12	1	21	295	22	293	2e-172	483
g1313	B.juncea_gss_scaffold494_26.2	Bra015062	99.32	296	2	0	269	564	12	307	0	535
g1321	B.juncea_gss_scaffold497_26.0	Bra037067	100	364	0	0	1	364	1	364	0	736
g1328	B.juncea_gss_scaffold505_22.6	Bra023740	82.3	836	33	5	124	860	247	1066	0	1113
g1330	B.juncea_gss_scaffold505_22.6	Bra014934	77.37	274	53	3	79	345	177	448	7e-125	370
g1335	B.juncea_gss_scaffold506_27.4	Bra004161	93.63	157	10	0	19	175	19	175	9e-107	307
g1350	B.juncea_gss_scaffold511_24.1	Bra028285	91.41	326	24	1	1	326	1	322	0	611
g1351	B.juncea_gss_scaffold511_24.1	Bra028284	94.02	234	12	1	1	234	1	232	4e-134	381
g1358	B.juncea_gss_scaffold511_24.1	Bra028282	85.57	201	15	1	1	187	1	201	1e-120	343
g1366	B.juncea_gss_scaffold512_24.1	Bra018116	81.41	909	88	4	31	861	20	925	0	1441
g1367	B.juncea_gss_scaffold512_24.1	Bra015049	80.03	691	89	3	1	688	1	645	0	1061
g1368	B.juncea_gss_scaffold512_24.1	Bra033785	90.49	568	50	1	1	568	1	564	0	1061
g1372	B.juncea_gss_scaffold512_24.1	Bra033784	72.73	132	15	3	1	132	7	117	4e-56	180
g1376	B.juncea_gss_scaffold513_24.3	Bra035365	85.87	821	34	5	131	898	1	792	0	1343
g1380	B.juncea_gss_scaffold513_24.3	Bra035366	91	100	9	0	21	120	271	370	8e-47	158
g1409	B.juncea_gss_scaffold523_23.3	Bra039999	97.94	194	4	0	1	194	1	194	5e-136	382
g1427	B.juncea_gss_scaffold528_25.2	Bra034039	90.98	255	23	0	52	306	363	617	1e-170	491
g1433	B.juncea_gss_scaffold532_22.4	Bra036287	95.82	287	12	0	1	287	1	287	0	573
g1434	B.juncea_gss_scaffold532_22.4	Bra036286	77.67	412	67	8	1	394	1	405	0	571
g1436	B.juncea_gss_scaffold534_22.3	Bra040397	91.4	186	12	2	1	186	1	182	9e-103	301
g1437	B.juncea_gss_scaffold534_22.3	Bra040396	86.5	326	18	8	1	323	1	303	3e-161	456
g1439	B.juncea_gss_scaffold534_22.3	Bra040394	85.82	282	33	2	1	282	1	275	4e-112	329
g1440	B.juncea_gss_scaffold534_22.3	Bra040393	95.38	130	6	0	1	130	1	130	1e-76	228
g1446	B.juncea_gss_scaffold534_22.3	Bra040184	81.59	315	19	2	1	277	1	314	9e-85	260
g1447	B.juncea_gss_scaffold534_22.3	Bra040185	88.48	408	31	3	1	404	1	396	0	635
g1449	B.juncea_gss_scaffold534_22.3	Bra040186	93.26	282	19	0	1	282	1	282	0	518
g1450	B.juncea_gss_scaffold534_22.3	Bra040187	96.94	359	11	0	1	359	1	359	0	708
g1451	B.juncea_gss_scaffold534_22.3	Bra040188	73.74	198	25	4	1	172	1	197	3e-80	240
g1452	B.juncea_gss_scaffold534_22.3	Bra040189	93.78	225	11	1	1	225	1	222	1e-126	362
g1467	B.juncea_gss_scaffold539_24.4	Bra021904	98.41	251	4	0	177	427	275	525	1e-149	439
g1471	B.juncea_gss_scaffold539_24.4	Bra021902	76.04	217	27	6	1	211	1	198	5e-80	243
g1472	B.juncea_gss_scaffold539_24.4	Bra021901	96.28	349	13	0	1	349	1	349	0	615
g1473	B.juncea_gss_scaffold539_24.4	Bra021900	85.46	791	69	6	13	764	14	797	0	1092
g1474	B.juncea_gss_scaffold539_24.4	Bra021899	83.63	672	94	6	1	667	1	661	0	1020
g1475	B.juncea_gss_scaffold539_24.4	Bra022969	86.95	475	33	2	1	446	1	475	0	795
g1482	B.juncea_gss_scaffold540_23.7	Bra026864	90.93	816	54	4	1	802	1	810	0	1395
g1483	B.juncea_gss_scaffold540_23.7	Bra026863	94.74	190	9	1	1	190	1	189	2e-106	327
g1485	B.juncea_gss_scaffold545_20.3	Bra040419	100	413	0	0	1	413	1	413	0	815
g1486	B.juncea_gss_scaffold545_20.3	Bra040420	99.72	360	1	0	1	360	1	360	0	743
g1487	B.juncea_gss_scaffold545_20.3	Bra040421	100	173	0	0	1	173	1	173	2e-120	349
g1488	B.juncea_gss_scaffold545_20.3	Bra040421	98.92	185	2	0	1	185	187	371	3e-130	374
g1489	B.juncea_gss_scaffold545_20.3	Bra040422	99.36	157	1	0	1	157	1	157	5e-114	324
g1497	B.juncea_gss_scaffold549_23.9	Bra035567	83.78	148	24	0	5	152	812	959	7e-80	258
g1500	B.juncea_gss_scaffold549_23.9	Bra015193	86.91	405	43	3	1	403	1	397	0	598
g1507	B.juncea_gss_scaffold558_19.3	Bra004614	87.01	385	34	1	1	385	1	369	0	658
g1517	B.juncea_gss_scaffold568_22.0	Bra039497	93.69	491	4	1	1	464	1	491	0	912
g1518	B.juncea_gss_scaffold568_22.0	Bra039496	90.1	404	9	3	92	464	1	404	0	710
g1520	B.juncea_gss_scaffold571_24.8	Bra038330	97.57	412	8	1	66	475	1	412	0	829
g1524	B.juncea_gss_scaffold571_24.8	Bra038328	71.15	156	40	4	1	155	1	152	9e-70	211
g1542	B.juncea_gss_scaffold578_22.2	Bra040816	91.13	372	6	1	177	548	275	619	0	674
g1545	B.juncea_gss_scaffold581_60.7	Bra021154	97	300	9	0	1	300	10	309	0	607
g1550	B.juncea_gss_scaffold585_25.3	Bra014958	91.92	458	10	2	1	431	386	843	0	862
g1551	B.juncea_gss_scaffold585_25.3	Bra014958	93.88	392	7	1	1	392	1	375	0	763
g1561	B.juncea_gss_scaffold587_23.9	Bra036668	100	106	0	0	1	106	1	106	8e-71	220
g1564	B.juncea_gss_scaffold587_23.9	Bra036669	100	206	0	0	1	206	1	206	7e-150	419
g1567	B.juncea_gss_scaffold588_24.9	Bra001163	92.43	370	22	3	52	419	2225	2590	0	588
g1607	B.juncea_gss_scaffold600_22.4	Bra037852	70.09	234	41	2	1	205	1	234	8e-80	263
g1628	B.juncea_gss_scaffold604_21.3	Bra029916	74.44	133	31	1	120	249	123	255	1e-61	199
g1630	B.juncea_gss_scaffold604_21.3	Bra012212	96.14	259	10	0	30	288	481	739	2e-178	516
g1631	B.juncea_gss_scaffold604_21.3	Bra012212	92.68	246	18	0	82	327	238	483	2e-159	471
g1641	B.juncea_gss_scaffold610_23.6	Bra029558	87.53	425	21	2	1	400	1	418	0	660
g1665	B.juncea_gss_scaffold617_24.4	Bra027030	92.2	654	44	2	1	647	1	654	0	1218
g1668	B.juncea_gss_scaffold617_24.4	Bra027031	94.72	417	7	2	1	415	1	404	0	793
g1678	B.juncea_gss_scaffold625_21.6	Bra011731	84.29	401	38	1	1	376	1	401	0	578
g1679	B.juncea_gss_scaffold625_21.6	Bra011732	79.17	216	8	1	79	257	150	365	6e-114	337
g1680	B.juncea_gss_scaffold625_21.6	Bra011733	98.85	174	2	0	79	252	178	351	7e-126	365
g1681	B.juncea_gss_scaffold630_22.5	Bra026352	99.63	270	1	0	275	544	369	638	9e-173	507
g1682	B.juncea_gss_scaffold630_22.5	Bra026353	100	300	0	0	1	300	1	300	0	579
g1683	B.juncea_gss_scaffold630_22.5	Bra026354	100	104	0	0	1	104	1	104	1e-49	155
g1685	B.juncea_gss_scaffold630_22.5	Bra026356	89.11	101	0	1	1	90	1	101	1e-57	175
g1686	B.juncea_gss_scaffold630_22.5	Bra026357	100	282	0	0	1	282	1	282	0	540
g1687	B.juncea_gss_scaffold630_22.5	Bra026358	95.89	389	9	1	2	390	1	382	0	546
g1688	B.juncea_gss_scaffold630_22.5	Bra026359	100	325	0	0	1	325	1	325	0	653
g1689	B.juncea_gss_scaffold630_22.5	Bra022721	79.78	183	33	3	1	182	1	180	3e-76	234
g1692	B.juncea_gss_scaffold632_25.2	Bra018362	81.52	211	4	2	1	176	1	211	2e-106	317
g1693	B.juncea_gss_scaffold632_25.2	Bra018363	93.63	487	0	1	1	456	1	487	0	848
g1694	B.juncea_gss_scaffold632_25.2	Bra018364	100	231	0	0	79	309	236	466	9e-173	491
g1695	B.juncea_gss_scaffold632_25.2	Bra018364	98.02	101	2	0	1	101	1	101	9e-53	175
g1703	B.juncea_gss_scaffold635_23.5	Bra018936	74.66	876	160	6	1	860	1	830	0	1274
g1709	B.juncea_gss_scaffold638_23.7	Bra002516	76.22	185	42	2	1	184	1	184	5e-65	203
g1710	B.juncea_gss_scaffold638_23.7	Bra020272	95.48	642	25	2	1	640	1	640	0	1236
g1711	B.juncea_gss_scaffold638_23.7	Bra020273	99.41	169	1	0	1	169	1	169	4e-110	317
g1717	B.juncea_gss_scaffold641_25.8	Bra033474	84.24	679	27	2	1	679	1	599	0	1109
g1719	B.juncea_gss_scaffold641_25.8	Bra033473	90.86	405	13	2	1	405	1	381	0	660
g1721	B.juncea_gss_scaffold641_25.8	Bra010157	73.88	356	86	2	1	356	66	414	0	540
g1723	B.juncea_gss_scaffold641_25.8	Bra033472	98.8	251	3	0	1	251	1	251	1e-150	450
g1726	B.juncea_gss_scaffold643_25.4	Bra009228	100	374	0	0	1	374	1	374	0	634
g1728	B.juncea_gss_scaffold643_25.4	Bra009230	94.38	729	2	1	1	729	1	690	0	1359
g1729	B.juncea_gss_scaffold643_25.4	Bra005913	81.89	679	105	6	1	674	1	666	0	994
g1730	B.juncea_gss_scaffold643_25.4	Bra009232	100	544	0	0	1	544	1	544	0	1078
g1731	B.juncea_gss_scaffold643_25.4	Bra005914	93.82	275	15	2	79	352	161	434	1e-159	459
g1733	B.juncea_gss_scaffold643_25.4	Bra009234	100	331	0	0	1	331	1	331	0	594
g1734	B.juncea_gss_scaffold643_25.4	Bra009235	100	334	0	0	1	334	1	334	0	612
g1735	B.juncea_gss_scaffold643_25.4	Bra009236	98.5	334	5	0	1	334	1	334	0	606
g1736	B.juncea_gss_scaffold643_25.4	Bra009237	99.4	336	2	0	1	336	1	336	0	641
g1737	B.juncea_gss_scaffold643_25.4	Bra009238	100	332	0	0	1	332	1	332	0	608
g1739	B.juncea_gss_scaffold643_25.4	Bra009239	94.62	558	26	2	1	557	1	555	0	1016
g1740	B.juncea_gss_scaffold643_25.4	Bra009240	97.56	861	20	1	1	861	1	860	0	1449
g1741	B.juncea_gss_scaffold643_25.4	Bra009241	99.66	291	1	0	53	343	3	293	0	533
g1742	B.juncea_gss_scaffold643_25.4	Bra009242	76.73	159	9	1	1	131	1	159	2e-79	234
g1743	B.juncea_gss_scaffold643_25.4	Bra009243	96.63	475	14	2	1	473	1	475	0	869
g1744	B.juncea_gss_scaffold643_25.4	Bra009244	99.64	275	0	1	1	274	1	275	0	550
g1746	B.juncea_gss_scaffold644_24.9	Bra028773	81.95	133	13	2	1	132	41	163	1e-73	221
g1747	B.juncea_gss_scaffold644_24.9	Bra028771	76.36	110	26	0	1	110	1	110	9e-57	177
g1748	B.juncea_gss_scaffold644_24.9	Bra028770	83.42	398	42	7	1	386	1	386	0	658
g1751	B.juncea_gss_scaffold645_25.7	Bra038854	85.42	144	16	2	1	143	1	140	4e-71	233
g1753	B.juncea_gss_scaffold645_25.7	Bra038854	87.86	832	74	5	17	831	188	1009	0	1430
g1754	B.juncea_gss_scaffold645_25.7	Bra038853	89.43	700	65	6	1	695	1	696	0	1267
g1755	B.juncea_gss_scaffold646_24.1	Bra030963	80.75	535	20	5	1	454	1	533	0	729
g1756	B.juncea_gss_scaffold646_24.1	Bra030964	93.16	263	18	0	1	263	1	263	2e-177	493
g1785	B.juncea_gss_scaffold652_23.3	Bra026999	97.31	372	10	0	172	543	232	603	0	747
g1786	B.juncea_gss_scaffold652_23.3	Bra026998	100	183	0	0	197	379	295	477	9e-128	380
g1787	B.juncea_gss_scaffold652_23.3	Bra026997	89.34	272	0	2	1	243	1	272	4e-141	404
g1789	B.juncea_gss_scaffold654_29.2	Bra015626	94.23	156	9	0	76	231	121	276	1e-106	316
g1796	B.juncea_gss_scaffold664_24.5	Bra016002	86.36	176	24	0	1	176	2	177	2e-100	294
g1801	B.juncea_gss_scaffold665_24.7	Bra038043	93.82	534	3	1	1	504	1	534	0	962
g1802	B.juncea_gss_scaffold665_24.7	Bra038040	96.09	486	10	1	333	818	443	919	0	875
g1806	B.juncea_gss_scaffold666_25.3	Bra000494	84.87	575	64	10	254	818	20	581	0	954
g1807	B.juncea_gss_scaffold667_26.5	Bra018133	81.13	604	47	4	12	575	12	588	0	903
g1809	B.juncea_gss_scaffold668_24.2	Bra015613	99.23	392	3	0	1	392	93	484	0	773
g1810	B.juncea_gss_scaffold668_24.2	Bra007931	70.48	166	23	1	1	140	72	237	1e-39	142
g1815	B.juncea_gss_scaffold672_24.7	Bra034039	86.01	243	34	0	134	376	375	617	3e-141	419
g1819	B.juncea_gss_scaffold675_23.0	Bra032038	97.26	219	5	1	69	287	1	218	3e-157	441
g1820	B.juncea_gss_scaffold675_23.0	Bra032040	92.52	294	8	1	1	280	1	294	0	536
g1822	B.juncea_gss_scaffold675_23.0	Bra032042	97.84	231	5	0	1	231	1	231	2e-165	469
g1823	B.juncea_gss_scaffold675_23.0	Bra032042	98.88	179	2	0	1	179	266	444	1e-100	302
g1824	B.juncea_gss_scaffold675_23.0	Bra032043	84.62	364	17	2	1	325	1	364	0	599
g1825	B.juncea_gss_scaffold675_23.0	Bra032044	85.85	834	77	5	1	833	1	794	0	1302
g1826	B.juncea_gss_scaffold675_23.0	Bra032047	95.35	452	21	0	275	726	42	493	0	786
g1827	B.juncea_gss_scaffold675_23.0	Bra032049	74.07	108	15	3	1	105	1	98	2e-42	148
g1831	B.juncea_gss_scaffold675_23.0	Bra032051	95.35	452	20	1	1	451	1	452	0	805
g1833	B.juncea_gss_scaffold676_23.5	Bra034005	92.01	288	0	1	1	265	1	288	0	508
g1834	B.juncea_gss_scaffold676_23.5	Bra034006	97.3	185	5	0	74	258	270	454	4e-123	362
g1835	B.juncea_gss_scaffold676_23.5	Bra034007	94.16	1028	43	4	1	1027	1	1012	0	1751
g1842	B.juncea_gss_scaffold677_24.6	Bra032817	87.56	201	25	0	1	201	1	201	6e-111	320
g1843	B.juncea_gss_scaffold677_24.6	Bra032814	96.05	253	4	1	1	247	1	253	1e-179	498
g1845	B.juncea_gss_scaffold677_24.6	Bra032812	79.17	288	20	3	1	274	57	318	7e-141	407
g1847	B.juncea_gss_scaffold677_24.6	Bra040127	86.83	319	39	2	8	326	64	379	0	574
g1854	B.juncea_gss_scaffold680_21.6	Bra001454	73.33	135	35	1	176	309	169	303	2e-67	221
g1857	B.juncea_gss_scaffold680_21.6	Bra001454	83	300	49	1	70	369	21	318	1e-166	488
g1862	B.juncea_gss_scaffold682_23.4	Bra022679	79.86	139	24	2	18	155	18	153	1e-49	174
g1866	B.juncea_gss_scaffold682_23.4	Bra033923	71.97	239	47	6	1	226	1	232	2e-89	272
g1868	B.juncea_gss_scaffold682_23.4	Bra035407	93.14	525	32	1	274	794	374	898	0	1030
g1877	B.juncea_gss_scaffold685_25.0	Bra000384	96.71	517	14	1	1	517	1	514	0	935
g1878	B.juncea_gss_scaffold685_25.0	Bra000385	98.14	322	6	0	73	394	114	435	0	658
g1879	B.juncea_gss_scaffold685_25.0	Bra000386	92.91	395	26	2	1	393	1	395	0	704
g1882	B.juncea_gss_scaffold685_25.0	Bra000387	79.73	444	47	5	1	401	1	444	0	652
g1915	B.juncea_gss_scaffold692_23.8	Bra030945	97.63	970	17	1	1	970	1	964	0	1865
g1916	B.juncea_gss_scaffold692_23.8	Bra030946	86.94	674	62	5	1	652	1	670	0	1078
g1918	B.juncea_gss_scaffold692_23.8	Bra030947	93.17	366	25	0	7	372	5	370	0	677
g1926	B.juncea_gss_scaffold701_22.4	Bra007083	88.8	384	28	1	1	369	1	384	0	561
g1932	B.juncea_gss_scaffold708_24.1	Bra028444	92.21	629	8	3	1	591	1	626	0	1172
g1933	B.juncea_gss_scaffold708_24.1	Bra028445	92.98	114	7	1	20	133	21	133	4e-72	216
g1967	B.juncea_gss_scaffold720_27.4	Bra027921	97.54	122	3	0	40	161	205	326	7e-73	229
g1968	B.juncea_gss_scaffold720_27.4	Bra027920	99.12	114	1	0	1	114	1	114	2e-10	63.5
g1970	B.juncea_gss_scaffold720_27.4	Bra020025	77.46	284	64	0	4	287	88	371	3e-159	452
g1972	B.juncea_gss_scaffold721_26.9	Bra006683	94.11	475	22	2	1	470	1	474	0	890
g1975	B.juncea_gss_scaffold721_26.9	Bra006681	89.24	344	34	2	76	418	25	366	9e-143	416
g1976	B.juncea_gss_scaffold721_26.9	Bra006680	91.65	563	30	2	1	563	1	546	0	885
g1977	B.juncea_gss_scaffold722_19.3	Bra020660	80.14	141	28	0	2	142	3	143	5e-55	187
g1993	B.juncea_gss_scaffold730_21.1	Bra035968	79.46	185	29	2	218	397	201	381	1e-83	267
g1997	B.juncea_gss_scaffold730_21.1	Bra039573	71.14	343	85	2	34	376	124	452	2e-162	469
g1998	B.juncea_gss_scaffold731_24.0	Bra012186	84.62	130	20	0	20	149	7	136	5e-66	201
g2021	B.juncea_gss_scaffold740_27.2	Bra019676	99.34	304	2	0	1	304	1	304	0	635
g2022	B.juncea_gss_scaffold740_27.2	Bra019678	70.13	154	4	1	1	112	1	154	2e-66	209
g2041	B.juncea_gss_scaffold745_23.4	Bra000827	94.49	744	35	2	27	769	24	762	0	1187
g2042	B.juncea_gss_scaffold745_23.4	Bra000826	93.38	317	17	2	1	314	1	316	0	610
g2043	B.juncea_gss_scaffold745_23.4	Bra000825	95	200	10	0	2	201	25	224	2e-112	327
g2044	B.juncea_gss_scaffold746_23.9	Bra037123	80.15	136	22	1	1	136	665	795	3e-65	214
g2054	B.juncea_gss_scaffold754_25.3	Bra006527	99.06	106	1	0	22	127	107	212	2e-69	211
g2055	B.juncea_gss_scaffold754_25.3	Bra006528	99.37	317	2	0	26	342	21	337	0	635
g2056	B.juncea_gss_scaffold754_25.3	Bra006529	99.52	419	2	0	1	419	1	419	0	837
g2057	B.juncea_gss_scaffold754_25.3	Bra006530	100	201	0	0	1	201	1	201	2e-151	424
g2058	B.juncea_gss_scaffold754_25.3	Bra020081	73.35	514	71	9	1	508	2	455	0	729
g2060	B.juncea_gss_scaffold754_25.3	Bra006536	99.44	358	2	0	1	358	1	358	0	620
g2071	B.juncea_gss_scaffold763_21.7	Bra035539	82.84	670	95	6	3	666	6	661	0	1025
g2072	B.juncea_gss_scaffold765_22.1	Bra013107	89.94	318	28	2	1	317	1	315	4e-157	447
g2076	B.juncea_gss_scaffold765_22.1	Bra013105	94.02	435	26	0	229	663	47	481	0	820
g2089	B.juncea_gss_scaffold766_22.0	Bra035398	85.97	278	7	1	19	264	19	296	4e-153	442
g2107	B.juncea_gss_scaffold770_25.9	Bra020389	92.68	478	35	0	1	478	1	478	0	927
g2109	B.juncea_gss_scaffold770_25.9	Bra020385	81.73	531	41	3	659	1137	768	1294	0	815
g2110	B.juncea_gss_scaffold770_25.9	Bra020384	90.65	310	21	2	6	307	426	735	0	532
g2111	B.juncea_gss_scaffold770_25.9	Bra020384	86.33	278	34	1	1	274	1	278	4e-159	466
g2114	B.juncea_gss_scaffold782_23.3	Bra026510	74.71	340	45	5	1	304	1	335	2e-155	442
g2115	B.juncea_gss_scaffold782_23.3	Bra026511	90.78	347	32	0	26	372	26	372	0	592
g2116	B.juncea_gss_scaffold782_23.3	Bra025156	99.85	661	1	0	1	661	1	661	0	1123
g2122	B.juncea_gss_scaffold787_25.3	Bra000494	76.9	277	50	3	21	293	21	287	4e-132	391
g2125	B.juncea_gss_scaffold789_22.8	Bra035009	79.02	691	13	7	177	747	679	1357	0	971
g2128	B.juncea_gss_scaffold789_22.8	Bra019442	100	245	0	0	1	245	1	245	8e-172	479
g2141	B.juncea_gss_scaffold789_22.8	Bra019439	91.91	173	14	0	191	363	1	173	5e-105	311
g2142	B.juncea_gss_scaffold789_22.8	Bra019438	99.8	489	1	0	34	522	1	489	0	970
g2145	B.juncea_gss_scaffold789_22.8	Bra019437	100	183	0	0	1	183	1	183	2e-113	324
g2147	B.juncea_gss_scaffold790_24.3	Bra003735	90.06	161	15	1	1	161	1	160	6e-91	265
g2150	B.juncea_gss_scaffold790_24.3	Bra015799	89.31	318	7	1	111	401	165	482	3e-175	502
g2151	B.juncea_gss_scaffold790_24.3	Bra015798	86.27	204	28	0	15	218	16	219	5e-120	344
g2152	B.juncea_gss_scaffold790_24.3	Bra015797	80.29	274	30	3	1	274	1	250	7e-145	425
g2153	B.juncea_gss_scaffold790_24.3	Bra015796	71.27	529	50	6	1	429	1	527	0	659
g2154	B.juncea_gss_scaffold790_24.3	Bra015795	86.59	425	49	4	1	424	1	418	0	695
g2155	B.juncea_gss_scaffold790_24.3	Bra015792	88.54	157	17	1	16	171	1	157	8e-96	278
g2156	B.juncea_gss_scaffold790_24.3	Bra015791	89.58	259	24	2	1	259	1	256	1e-112	329
g2157	B.juncea_gss_scaffold790_24.3	Bra015790	95.42	306	14	0	1	306	1	306	0	554
g2158	B.juncea_gss_scaffold790_24.3	Bra015789	95.82	359	14	1	1	358	1	359	0	713
g2162	B.juncea_gss_scaffold791_21.7	Bra029967	99.62	262	1	0	1	262	1	262	1e-162	456
g2163	B.juncea_gss_scaffold791_21.7	Bra029968	100	258	0	0	111	368	22	279	5e-163	462
g2177	B.juncea_gss_scaffold801_22.8	Bra021385	94.77	172	7	1	21	190	15	186	8e-116	331
g2178	B.juncea_gss_scaffold801_22.8	Bra021405	92	125	10	0	7	131	11	135	7e-83	244
g2181	B.juncea_gss_scaffold802_25.8	Bra038347	75.43	232	48	4	84	307	40	270	3e-103	308
g2182	B.juncea_gss_scaffold802_25.8	Bra004338	87.1	341	41	2	1	339	1	340	0	534
g2184	B.juncea_gss_scaffold803_24.8	Bra008925	87.77	139	17	0	1	139	1	139	6e-69	208
g2187	B.juncea_gss_scaffold804_25.9	Bra019645	98.16	163	3	0	1	163	1	163	1e-94	275
g2229	B.juncea_gss_scaffold814_22.2	Bra037937	74.77	107	26	1	84	189	68	174	5e-48	162
g2240	B.juncea_gss_scaffold822_23.4	Bra032176	94.94	178	5	2	1	176	1	176	2e-91	273
g2245	B.juncea_gss_scaffold822_23.4	Bra032179	94.3	298	16	1	65	362	131	427	0	572
g2246	B.juncea_gss_scaffold822_23.4	Bra039185	88.86	350	28	5	274	615	929	1275	9e-165	509
g2249	B.juncea_gss_scaffold822_23.4	Bra032182	90.7	301	1	1	1	274	1	301	4e-165	468
g2250	B.juncea_gss_scaffold822_23.4	Bra032183	99.17	482	4	0	1	482	1	482	0	996
g2252	B.juncea_gss_scaffold822_23.4	Bra032183	74.58	480	63	2	1	421	2	481	0	733
g2253	B.juncea_gss_scaffold822_23.4	Bra032185	100	160	0	0	1	160	1	160	5e-102	313
g2257	B.juncea_gss_scaffold825_23.8	Bra021350	77.57	107	24	0	1	107	562	668	1e-54	183
g2262	B.juncea_gss_scaffold826_22.3	Bra020320	100	275	0	0	1	275	1	275	8e-138	394
g2300	B.juncea_gss_scaffold843_26.1	Bra022073	93.46	214	5	1	39	243	33	246	8e-124	358
g2302	B.juncea_gss_scaffold843_26.1	Bra022076	92.9	169	12	0	10	178	2	170	8e-108	310
g2303	B.juncea_gss_scaffold843_26.1	Bra022078	77.18	149	32	2	1	149	1	147	3e-79	235
g2304	B.juncea_gss_scaffold843_26.1	Bra022051	73.82	275	49	3	1	269	1	258	1e-139	397
g2306	B.juncea_gss_scaffold843_26.1	Bra022050	80.37	163	32	0	13	175	13	175	6e-82	244
g2307	B.juncea_gss_scaffold843_26.1	Bra016926	88.12	101	2	1	78	168	696	796	1e-49	173
g2310	B.juncea_gss_scaffold846_24.7	Bra013151	83.94	218	30	2	1	218	1	213	1e-92	283
g2311	B.juncea_gss_scaffold846_24.7	Bra013150	85.11	571	31	5	3	538	2	553	0	889
g2312	B.juncea_gss_scaffold846_24.7	Bra013149	78.33	120	10	1	1	104	1	120	5e-61	192
g2314	B.juncea_gss_scaffold846_24.7	Bra013148	95.76	401	5	1	1	389	1	401	0	750
g2322	B.juncea_gss_scaffold851_25.2	Bra017120	99.14	350	3	0	1	350	1	350	0	712
g2323	B.juncea_gss_scaffold851_25.2	Bra017121	78.76	339	13	3	1	280	12	350	0	508
g2324	B.juncea_gss_scaffold851_25.2	Bra017122	89.6	481	33	3	16	489	16	486	0	716
g2328	B.juncea_gss_scaffold852_25.6	Bra035454	83.77	1503	105	14	731	2118	1003	2481	0	2387
g2329	B.juncea_gss_scaffold852_25.6	Bra035455	82.71	1238	102	7	418	1554	466	1692	0	1982
g2332	B.juncea_gss_scaffold852_25.6	Bra027883	82.47	941	134	13	204	1128	17	942	0	1389
g2336	B.juncea_gss_scaffold852_25.6	Bra035461	94.24	191	7	1	1	191	1	187	2e-131	375
g2338	B.juncea_gss_scaffold853_18.6	Bra019425	88.94	226	11	4	1	225	1	213	1e-140	400
g2344	B.juncea_gss_scaffold855_22.4	Bra036871	97.02	638	19	0	2	639	222	859	0	1203
g2346	B.juncea_gss_scaffold855_22.4	Bra036872	80.95	147	27	1	1	146	1	147	2e-65	215
g2369	B.juncea_gss_scaffold867_24.0	Bra021350	74.62	130	33	0	1	130	539	668	1e-65	213
g2386	B.juncea_gss_scaffold881_23.3	Bra024640	95.81	430	18	0	276	705	300	729	0	751
g2387	B.juncea_gss_scaffold881_23.3	Bra024641	84.31	255	25	7	176	427	263	505	2e-107	330
g2388	B.juncea_gss_scaffold881_23.3	Bra024642	93.51	385	24	1	1	384	1	385	0	740
g2389	B.juncea_gss_scaffold881_23.3	Bra012418	89.94	179	14	2	1	176	1	178	7e-111	330
g2390	B.juncea_gss_scaffold881_23.3	Bra024644	76.52	345	65	5	1	338	1	336	6e-149	427
g2395	B.juncea_gss_scaffold883_23.4	Bra003022	80.83	120	18	2	49	164	9	127	6e-50	162
g2396	B.juncea_gss_scaffold883_23.4	Bra022688	75.84	418	66	1	1	383	1	418	0	653
g2414	B.juncea_gss_scaffold891_25.9	Bra033382	81.05	401	26	3	78	436	161	553	0	575
g2415	B.juncea_gss_scaffold891_25.9	Bra033383	88.18	220	17	1	1	220	1	211	4e-138	399
g2416	B.juncea_gss_scaffold891_25.9	Bra033384	93.67	1074	9	2	79	1152	107	1121	0	1826
g2431	B.juncea_gss_scaffold901_23.6	Bra038012	85.13	861	58	7	70	884	222	1058	0	1392
g2436	B.juncea_gss_scaffold901_23.6	Bra038013	92.64	163	12	0	1	163	1	163	3e-86	259
g2437	B.juncea_gss_scaffold901_23.6	Bra038014	78.57	462	59	8	4	447	1	440	0	706
g2474	B.juncea_gss_scaffold918_23.6	Bra030286	79.41	437	23	4	177	568	254	668	0	671
g2487	B.juncea_gss_scaffold921_22.4	Bra003857	93.08	491	30	3	1	490	1	488	0	940
g2497	B.juncea_gss_scaffold929_20.9	Bra032678	75.93	241	50	1	103	343	281	513	4e-109	350
g2515	B.juncea_gss_scaffold936_23.9	Bra022497	90.34	890	72	6	1	880	1	886	0	1459
g2516	B.juncea_gss_scaffold940_26.5	Bra027891	93.19	558	1	1	1	521	4	561	0	1029
g2523	B.juncea_gss_scaffold947_25.3	Bra015182	100	265	0	0	1	265	1	265	0	529
g2524	B.juncea_gss_scaffold947_25.3	Bra015183	92.55	725	20	7	1	692	1	724	0	1256
g2526	B.juncea_gss_scaffold947_25.3	Bra015184	93.92	148	9	0	1	148	1	148	2e-93	281
g2527	B.juncea_gss_scaffold947_25.3	Bra015184	99.6	252	1	0	1	252	149	400	8e-163	461
g2535	B.juncea_gss_scaffold947_25.3	Bra015185	100	110	0	0	1	110	1	110	4e-55	170
g2544	B.juncea_gss_scaffold949_23.5	Bra029461	91.88	394	9	1	373	743	487	880	0	695
g2548	B.juncea_gss_scaffold949_23.5	Bra029463	98.78	246	3	0	1	246	1	246	4e-179	496
g2559	B.juncea_gss_scaffold959_24.6	Bra005795	73.76	221	44	5	1	210	1	218	3e-97	305
g2560	B.juncea_gss_scaffold959_24.6	Bra009483	77.07	157	15	1	9	144	1402	1558	2e-71	237
g2561	B.juncea_gss_scaffold959_24.6	Bra005795	73.42	222	48	6	1	215	1	218	8e-97	305
g2565	B.juncea_gss_scaffold959_24.6	Bra009480	98.51	134	2	0	1	134	232	365	2e-95	283
g2567	B.juncea_gss_scaffold959_24.6	Bra005798	90.95	221	16	3	96	312	35	255	5e-82	256
g2568	B.juncea_gss_scaffold959_24.6	Bra005799	90.45	513	36	2	1	509	1	504	0	800
g2570	B.juncea_gss_scaffold959_24.6	Bra005800	75.06	437	58	8	1	399	70	493	0	557
g2571	B.juncea_gss_scaffold959_24.6	Bra005802	84.03	119	14	1	55	168	270	388	7e-65	209
g2572	B.juncea_gss_scaffold959_24.6	Bra005803	87.16	366	38	3	1	364	1	359	5e-161	459
g2591	B.juncea_gss_scaffold966_20.9	Bra040220	90.57	435	1	1	1	395	1	435	0	637
g2592	B.juncea_gss_scaffold966_20.9	Bra040221	83.14	1050	61	13	1	935	1	1049	0	1440
g2593	B.juncea_gss_scaffold966_20.9	Bra040222	93.82	825	0	2	1	774	1	825	0	1483
g2594	B.juncea_gss_scaffold966_20.9	Bra040223	100	705	0	0	1	705	1	705	0	1384
g2596	B.juncea_gss_scaffold966_20.9	Bra040225	100	595	0	0	1	595	1	595	0	1132
g2598	B.juncea_gss_scaffold966_20.9	Bra040227	100	473	0	0	1	473	1	473	0	851
g2622	B.juncea_gss_scaffold978_22.7	Bra008223	100	493	0	0	53	545	1	493	0	989
g2625	B.juncea_gss_scaffold978_22.7	Bra008224	87.09	333	19	2	13	345	13	321	0	573
g2630	B.juncea_gss_scaffold980_25.3	Bra022453	98.11	371	7	0	66	436	713	1083	0	731
g2631	B.juncea_gss_scaffold981_22.9	Bra034260	99.42	346	2	0	1	346	1	346	0	714
g2634	B.juncea_gss_scaffold981_22.9	Bra034259	96.5	200	5	1	1	200	1	198	5e-139	390
g2636	B.juncea_gss_scaffold981_22.9	Bra034258	97.74	620	13	1	1	620	1	619	0	1112
g2637	B.juncea_gss_scaffold981_22.9	Bra034257	98.02	808	7	1	1	799	1	808	0	1635
g2638	B.juncea_gss_scaffold981_22.9	Bra034256	95.64	298	6	1	1	298	55	345	7e-180	504
g2641	B.juncea_gss_scaffold983_23.8	Bra017976	91.18	238	4	1	20	257	17	237	3e-142	403
g2642	B.juncea_gss_scaffold983_23.8	Bra038428	74.46	184	28	2	1	171	92	269	3e-80	257
g2644	B.juncea_gss_scaffold983_23.8	Bra017980	88.31	462	41	6	2	453	5	463	0	810
g2650	B.juncea_gss_scaffold983_23.8	Bra017982	86.93	153	19	1	7	159	1	152	7e-75	234
g2651	B.juncea_gss_scaffold983_23.8	Bra017982	81.65	218	39	1	1	217	174	391	1e-120	379
g2715	B.juncea_gss_scaffold1014_24.7	Bra026959	98.52	474	7	0	1	474	1	474	0	932
g2717	B.juncea_gss_scaffold1014_24.7	Bra026958	87.91	637	12	2	1	572	1	637	0	1114
g2718	B.juncea_gss_scaffold1014_24.7	Bra026957	98.84	603	7	0	1	603	1	603	0	1186
g2721	B.juncea_gss_scaffold1014_24.7	Bra019782	95.87	218	9	0	79	296	253	470	6e-151	436
g2722	B.juncea_gss_scaffold1014_24.7	Bra026955	96.61	384	11	1	1	384	1	382	0	578
g2723	B.juncea_gss_scaffold1014_24.7	Bra026954	94.43	575	31	1	3	576	1	575	0	1083
g2724	B.juncea_gss_scaffold1014_24.7	Bra026953	99.83	578	1	0	1	578	1	578	0	1115
g2725	B.juncea_gss_scaffold1014_24.7	Bra026952	74.85	167	1	1	1	126	1	167	7e-43	142
g2726	B.juncea_gss_scaffold1014_24.7	Bra026951	100	377	0	0	1	377	1	377	0	715
g2727	B.juncea_gss_scaffold1014_24.7	Bra026951	83.57	140	5	1	49	170	430	569	4e-75	238
g2728	B.juncea_gss_scaffold1014_24.7	Bra026950	99.28	419	3	0	3	421	145	563	0	869
g2729	B.juncea_gss_scaffold1014_24.7	Bra026949	99.1	221	2	0	7	227	1	221	1e-131	374
g2730	B.juncea_gss_scaffold1014_24.7	Bra026948	92	400	31	1	1	400	1	399	0	638
g2731	B.juncea_gss_scaffold1014_24.7	Bra026947	100	335	0	0	20	354	48	382	0	692
g2732	B.juncea_gss_scaffold1014_24.7	Bra026946	97.66	555	8	1	267	816	433	987	0	1037
g2733	B.juncea_gss_scaffold1014_24.7	Bra026945	84.4	500	13	4	1	464	1	471	0	695
g2734	B.juncea_gss_scaffold1014_24.7	Bra026944	98.92	463	5	0	1	463	1	463	0	873
g2735	B.juncea_gss_scaffold1014_24.7	Bra026942	98.64	294	4	0	1	294	1	294	9e-177	494
g2736	B.juncea_gss_scaffold1014_24.7	Bra026941	100	236	0	0	235	470	235	470	2e-102	320
g2737	B.juncea_gss_scaffold1014_24.7	Bra026954	80.21	571	108	4	13	579	10	579	0	947
g2738	B.juncea_gss_scaffold1014_24.7	Bra026939	95	600	26	1	1	600	1	596	0	874
g2739	B.juncea_gss_scaffold1014_24.7	Bra019807	98.91	274	3	0	98	371	1	274	0	562
g2740	B.juncea_gss_scaffold1014_24.7	Bra026937	99.39	492	3	0	17	508	17	508	0	989
g2741	B.juncea_gss_scaffold1014_24.7	Bra026936	97.34	489	13	0	1	489	1	489	0	837
g2742	B.juncea_gss_scaffold1014_24.7	Bra026935	86.91	382	21	2	89	470	1	353	0	659
g2747	B.juncea_gss_scaffold1020_21.4	Bra023849	98.79	165	2	0	1	165	1	165	4e-74	225
g2749	B.juncea_gss_scaffold1020_21.4	Bra023851	99.6	250	1	0	1	250	1	250	1e-177	493
g2751	B.juncea_gss_scaffold1020_21.4	Bra023852	98.95	190	2	0	1	190	131	320	9e-139	394
g2754	B.juncea_gss_scaffold1020_21.4	Bra023854	84.57	188	17	2	1	176	1	188	1e-97	287
g2761	B.juncea_gss_scaffold1024_24.0	Bra026902	80.53	375	69	2	1	375	1	371	0	594
g2764	B.juncea_gss_scaffold1025_22.8	Bra032678	76.09	138	7	1	1	112	376	513	1e-55	195
g2826	B.juncea_gss_scaffold1055_24.8	Bra032332	78.76	951	105	8	2	862	3	946	0	1383
g2831	B.juncea_gss_scaffold1055_24.8	Bra028062	87.8	164	20	0	256	419	2	165	2e-59	201
g2832	B.juncea_gss_scaffold1055_24.8	Bra032331	77.43	257	29	3	1	255	479	708	9e-129	385
g2833	B.juncea_gss_scaffold1055_24.8	Bra032330	91.74	230	12	1	1	223	1	230	2e-159	447
g2834	B.juncea_gss_scaffold1055_24.8	Bra023892	79.21	101	16	2	2	101	130	226	6e-34	122
g2865	B.juncea_gss_scaffold1071_23.8	Bra023513	96.23	106	4	0	1	106	1	106	3e-58	178
g2867	B.juncea_gss_scaffold1071_23.8	Bra023514	77.8	1230	201	15	1	1225	1	1163	0	1754
g2868	B.juncea_gss_scaffold1071_23.8	Bra023515	83.97	237	33	4	34	270	79	310	6e-93	281
g2874	B.juncea_gss_scaffold1071_23.8	Bra027901	77.16	464	55	9	1	420	1	457	0	617
g2880	B.juncea_gss_scaffold1075_25.0	Bra014043	75.91	577	78	14	1	566	1	527	0	668
g2895	B.juncea_gss_scaffold1080_22.8	Bra033155	80.86	209	1	2	1	170	1	209	1e-110	321
g2898	B.juncea_gss_scaffold1080_22.8	Bra033156	89.84	305	10	2	1	305	1	284	1e-163	461
g2899	B.juncea_gss_scaffold1080_22.8	Bra033157	93.09	246	11	2	1	246	1	240	2e-144	408
g2900	B.juncea_gss_scaffold1080_22.8	Bra033158	95.47	331	7	2	1	323	1	331	0	621
g2910	B.juncea_gss_scaffold1083_23.4	Bra007890	95.48	155	7	0	1	155	76	230	6e-90	265
g2916	B.juncea_gss_scaffold1087_23.6	Bra028500	92.11	583	14	2	171	721	410	992	0	1047
g2917	B.juncea_gss_scaffold1087_23.6	Bra028501	98.76	723	8	1	1	723	1	722	0	1338
g2935	B.juncea_gss_scaffold1095_25.0	Bra040651	92.79	111	8	0	1	111	1	111	2e-59	181
g2937	B.juncea_gss_scaffold1097_24.0	Bra039824	83.33	114	19	0	1	114	376	489	3e-64	207
g2952	B.juncea_gss_scaffold1113_22.2	Bra035296	81.15	313	3	2	1	257	1	313	2e-178	498
g2957	B.juncea_gss_scaffold1113_22.2	Bra035295	89.16	203	13	1	80	273	23	225	8e-122	355
g2958	B.juncea_gss_scaffold1113_22.2	Bra040352	79.79	188	26	1	20	207	34	209	1e-85	266
g2963	B.juncea_gss_scaffold1114_23.2	Bra029724	99.75	398	1	0	1	398	1	398	0	771
g2964	B.juncea_gss_scaffold1114_23.2	Bra029723	100	113	0	0	1	113	1	113	3e-70	211
g2967	B.juncea_gss_scaffold1119_25.4	Bra033370	82.08	1579	87	10	416	1802	606	2180	0	2399
g2968	B.juncea_gss_scaffold1119_25.4	Bra030518	84.63	566	78	5	1	560	1	563	0	819
g2970	B.juncea_gss_scaffold1119_25.4	Bra033368	89.64	309	26	2	2	304	3	311	6e-154	437
g2971	B.juncea_gss_scaffold1119_25.4	Bra033367	88.46	286	18	3	1	286	1	271	2e-169	477
g2972	B.juncea_gss_scaffold1119_25.4	Bra033366	94.17	103	5	1	1	103	1	102	1e-64	194
g2973	B.juncea_gss_scaffold1119_25.4	Bra033365	95.26	633	26	3	1	632	1	630	0	1142
g2974	B.juncea_gss_scaffold1119_25.4	Bra032565	83.65	899	117	11	1	895	1	873	0	1397
g2975	B.juncea_gss_scaffold1119_25.4	Bra033364	74.08	764	102	11	370	1103	837	1534	0	978
g2976	B.juncea_gss_scaffold1119_25.4	Bra033363	76.62	740	161	6	1	730	41	778	0	1118
g2977	B.juncea_gss_scaffold1121_23.6	Bra034934	76.85	108	16	2	1	99	32	139	2e-48	160
g2980	B.juncea_gss_scaffold1121_23.6	Bra002893	78.8	368	31	5	1	360	1	329	0	564
g2981	B.juncea_gss_scaffold1121_23.6	Bra002894	98.54	479	5	1	1	477	1	479	0	979
g2984	B.juncea_gss_scaffold1121_23.6	Bra002895	99.05	420	4	0	1	420	1	420	0	820
g2985	B.juncea_gss_scaffold1121_23.6	Bra002896	99.25	400	3	0	19	418	19	418	0	732
g2986	B.juncea_gss_scaffold1121_23.6	Bra002897	98.06	309	4	1	1	309	1	307	0	609
g2987	B.juncea_gss_scaffold1121_23.6	Bra002898	99.13	1376	8	2	1	1375	1	1373	0	2695
g2988	B.juncea_gss_scaffold1121_23.6	Bra002899	99.49	396	1	1	1	395	1	396	0	736
g2999	B.juncea_gss_scaffold1123_22.7	Bra028357	81.41	398	67	3	1	391	3	400	0	534
g3009	B.juncea_gss_scaffold1127_18.8	Bra034964	70.69	290	62	3	37	303	1	290	3e-106	315
g3014	B.juncea_gss_scaffold1131_22.3	Bra018521	90.74	421	27	2	30	446	16	428	0	718
g3082	B.juncea_gss_scaffold1160_24.0	Bra008097	96.91	356	9	1	1	354	1	356	0	694
g3085	B.juncea_gss_scaffold1164_25.9	Bra019452	97.17	743	5	2	1	734	1	736	0	1421
g3087	B.juncea_gss_scaffold1167_22.7	Bra033121	93.03	244	17	0	17	260	18	261	3e-128	370
g3090	B.juncea_gss_scaffold1170_16.1	Bra021997	70.09	107	29	1	474	577	72	178	2e-35	139
g3106	B.juncea_gss_scaffold1178_22.0	Bra036530	84.8	204	29	2	71	273	493	695	1e-110	350
g3107	B.juncea_gss_scaffold1178_22.0	Bra009810	99.4	499	3	0	1	499	1	499	0	924
g3109	B.juncea_gss_scaffold1178_22.0	Bra009809	88.3	282	2	1	1	251	1	282	2e-180	501
g3110	B.juncea_gss_scaffold1178_22.0	Bra009807	98.86	176	2	0	1	176	1	176	1e-127	365
g3112	B.juncea_gss_scaffold1178_22.0	Bra009806	90.61	703	16	3	1	678	1	678	0	1278
g3113	B.juncea_gss_scaffold1178_22.0	Bra009806	93.38	438	6	1	58	495	667	1081	0	726
g3114	B.juncea_gss_scaffold1178_22.0	Bra009805	97.15	351	9	1	1	350	1	351	0	650
g3119	B.juncea_gss_scaffold1181_24.9	Bra031944	93.23	931	44	7	1	922	1	921	0	1667
g3124	B.juncea_gss_scaffold1188_23.0	Bra019512	73.17	287	38	4	1	287	1	248	6e-122	353
g3125	B.juncea_gss_scaffold1188_23.0	Bra019511	99.58	942	3	1	2	942	16	957	0	1785
g3130	B.juncea_gss_scaffold1189_24.4	Bra020861	85.32	1056	129	4	1	1055	901	1931	0	1674
g3131	B.juncea_gss_scaffold1189_24.4	Bra020862	98.13	107	2	0	1	107	1	107	1e-68	216
g3132	B.juncea_gss_scaffold1189_24.4	Bra020862	99.49	396	2	0	1	396	107	502	0	771
g3136	B.juncea_gss_scaffold1191_24.5	Bra039057	99.11	112	1	0	33	144	33	144	4e-75	224
g3138	B.juncea_gss_scaffold1191_24.5	Bra039058	86.59	358	12	2	1	328	1	352	0	593
g3139	B.juncea_gss_scaffold1191_24.5	Bra039059	91.14	271	16	1	24	294	27	289	3e-164	465
g3140	B.juncea_gss_scaffold1191_24.5	Bra039061	94.08	676	18	2	1	654	1	676	0	1058
g3142	B.juncea_gss_scaffold1192_25.1	Bra030390	92.45	212	16	0	1	212	1	212	8e-109	315
g3144	B.juncea_gss_scaffold1192_25.1	Bra018962	78.73	315	59	2	25	331	40	354	8e-157	447
g3145	B.juncea_gss_scaffold1192_25.1	Bra030391	76.03	267	56	2	1	267	1	259	4e-119	354
g3160	B.juncea_gss_scaffold1192_25.1	Bra030395	93.58	187	1	1	1	176	1	187	7e-125	354
g3163	B.juncea_gss_scaffold1192_25.1	Bra030443	88.82	760	67	3	108	867	1	742	0	1249
g3171	B.juncea_gss_scaffold1193_24.8	Bra002897	92.86	308	20	2	1	307	1	307	0	582
g3175	B.juncea_gss_scaffold1197_26.7	Bra031802	100	376	0	0	1	376	1	376	0	779
g3176	B.juncea_gss_scaffold1197_26.7	Bra031803	95.93	369	0	1	12	365	1	369	0	706
g3195	B.juncea_gss_scaffold1207_23.4	Bra030236	83.73	252	14	2	1	232	1	245	1e-129	370
g3200	B.juncea_gss_scaffold1207_23.4	Bra030234	81.06	132	21	1	1	128	1	132	2e-34	119
g3201	B.juncea_gss_scaffold1207_23.4	Bra030233	87.76	294	22	4	5	290	9	296	0	514
g3206	B.juncea_gss_scaffold1207_23.4	Bra030232	90.15	335	31	2	1	334	1	334	0	564
g3207	B.juncea_gss_scaffold1207_23.4	Bra030231	95.9	317	13	0	1	317	1	317	0	516
g3212	B.juncea_gss_scaffold1214_23.5	Bra012180	91.2	1216	53	7	1	1179	1	1199	0	2169
g3213	B.juncea_gss_scaffold1214_23.5	Bra012179	90.07	403	7	2	1	385	20	407	0	697
g3226	B.juncea_gss_scaffold1217_22.1	Bra037881	90.24	410	33	2	1	410	1	403	0	667
g3229	B.juncea_gss_scaffold1220_21.5	Bra035990	100	105	0	0	1	105	2	106	4e-76	223
g3232	B.juncea_gss_scaffold1220_21.5	Bra032706	71.05	373	70	3	1	338	1	370	5e-164	473
g3248	B.juncea_gss_scaffold1229_20.7	Bra036967	80.36	112	22	0	175	286	196	307	1e-54	182
g3257	B.juncea_gss_scaffold1229_20.7	Bra035061	73.49	166	34	4	18	178	1	161	1e-70	227
g3258	B.juncea_gss_scaffold1229_20.7	Bra035062	98.53	544	8	0	1	544	1	544	0	1043
g3259	B.juncea_gss_scaffold1229_20.7	Bra035063	92.56	309	23	0	1	309	1	309	0	590
g3260	B.juncea_gss_scaffold1229_20.7	Bra035064	90.54	370	10	1	3	372	4	348	0	660
g3267	B.juncea_gss_scaffold1229_20.7	Bra035066	70.62	194	21	3	1	162	1	190	6e-72	218
g3281	B.juncea_gss_scaffold1233_23.4	Bra038295	87.75	841	86	6	1	832	1	833	0	1507
g3283	B.juncea_gss_scaffold1233_23.4	Bra038298	89.42	643	37	4	79	693	177	816	0	1034
g3302	B.juncea_gss_scaffold1245_22.4	Bra018829	81.48	162	14	1	1	146	1	162	3e-90	263
g3305	B.juncea_gss_scaffold1245_22.4	Bra018831	86.68	368	28	2	1	359	1	356	0	617
g3308	B.juncea_gss_scaffold1245_22.4	Bra018832	78.89	559	41	6	1	504	1	537	0	784
g3336	B.juncea_gss_scaffold1262_23.7	Bra014243	95.45	110	5	0	95	204	1	110	6e-60	221
g3340	B.juncea_gss_scaffold1262_23.7	Bra010157	77.33	322	72	1	1	322	66	386	1e-180	510
g3375	B.juncea_gss_scaffold1273_22.8	Bra008505	75.68	111	13	1	1	97	979	1089	5e-46	160
g3376	B.juncea_gss_scaffold1273_22.8	Bra008505	94.69	979	46	2	2	980	1	973	0	1689
g3381	B.juncea_gss_scaffold1276_25.9	Bra026757	94.39	321	18	0	1	321	1	321	0	628
g3382	B.juncea_gss_scaffold1276_25.9	Bra026758	94.27	628	36	0	29	656	31	658	0	1173
g3383	B.juncea_gss_scaffold1276_25.9	Bra026760	95.99	274	11	0	1	274	1	274	0	558
g3384	B.juncea_gss_scaffold1276_25.9	Bra026761	92.71	247	17	1	1	246	1	247	1e-160	449
g3385	B.juncea_gss_scaffold1276_25.9	Bra026131	77.99	209	37	4	8	216	80	279	4e-73	226
g3386	B.juncea_gss_scaffold1276_25.9	Bra026764	90.74	162	15	0	16	177	1	162	5e-97	282
g3387	B.juncea_gss_scaffold1276_25.9	Bra026765	74.6	126	5	5	1	104	1	121	7e-51	161
g3388	B.juncea_gss_scaffold1276_25.9	Bra026766	81.85	259	15	2	1	227	1	259	1e-140	398
g3395	B.juncea_gss_scaffold1280_23.7	Bra000463	95.62	707	28	3	1	704	1	707	0	1261
g3396	B.juncea_gss_scaffold1280_23.7	Bra000464	98.92	464	5	0	1	464	1	464	0	917
g3399	B.juncea_gss_scaffold1284_25.4	Bra025085	98.77	488	6	0	1	488	1	488	0	692
g3403	B.juncea_gss_scaffold1290_20.4	Bra021368	98.71	155	2	0	1	155	1	155	3e-88	258
g3418	B.juncea_gss_scaffold1302_17.6	Bra018739	95.19	208	10	0	1	208	1	208	5e-108	313
g3433	B.juncea_gss_scaffold1312_23.5	Bra038323	93.75	160	10	0	1	160	1	160	2e-100	290
g3463	B.juncea_gss_scaffold1323_27.1	Bra001789	88.95	534	35	3	1	515	1	529	0	926
g3464	B.juncea_gss_scaffold1323_27.1	Bra040906	86.73	196	24	2	1	195	1	195	2e-97	285
g3470	B.juncea_gss_scaffold1326_23.8	Bra022456	77.4	208	41	3	2	209	3	204	7e-92	273
g3497	B.juncea_gss_scaffold1332_19.0	Bra040391	80.84	501	70	4	86	584	17	493	0	689
g3498	B.juncea_gss_scaffold1332_19.0	Bra001860	82.93	328	54	1	326	651	108	435	1e-162	478
g3503	B.juncea_gss_scaffold1333_22.7	Bra040775	100	102	0	0	1	102	1	102	2e-69	206
g3526	B.juncea_gss_scaffold1347_21.4	Bra032678	77.62	143	15	1	1	143	388	513	4e-62	212
g3538	B.juncea_gss_scaffold1355_24.3	Bra015430	94.68	1071	38	6	1	1058	1	1065	0	1651
g3539	B.juncea_gss_scaffold1355_24.3	Bra015431	97.21	537	0	1	23	544	23	559	0	1057
g3540	B.juncea_gss_scaffold1355_24.3	Bra015432	99.59	241	1	0	23	263	1	241	0	503
g3541	B.juncea_gss_scaffold1355_24.3	Bra030613	73.85	130	11	3	46	152	553	682	5e-52	178
g3543	B.juncea_gss_scaffold1355_24.3	Bra015433	99.64	277	1	0	1	277	1	277	0	576
g3545	B.juncea_gss_scaffold1355_24.3	Bra015435	98.48	198	3	0	177	374	41	238	3e-137	395
g3546	B.juncea_gss_scaffold1355_24.3	Bra015436	99.06	1060	10	0	1	1060	1	1060	0	2187
g3549	B.juncea_gss_scaffold1355_24.3	Bra015438	97.64	254	6	0	1	254	1	254	1e-173	489
g3550	B.juncea_gss_scaffold1355_24.3	Bra022841	92.31	130	10	0	1	130	52	181	2e-81	245
g3551	B.juncea_gss_scaffold1355_24.3	Bra015440	99.31	289	1	1	6	293	20	308	0	553
g3562	B.juncea_gss_scaffold1357_19.8	Bra040881	71.57	102	28	1	2	103	1	101	5e-40	133
g3590	B.juncea_gss_scaffold1375_24.4	Bra040736	91.12	214	18	1	13	226	12	224	7e-138	390
g3592	B.juncea_gss_scaffold1375_24.4	Bra040738	100	118	0	0	99	216	1	118	2e-80	239
g3593	B.juncea_gss_scaffold1375_24.4	Bra040740	89.68	252	22	1	12	259	4	255	1e-157	442
g3594	B.juncea_gss_scaffold1375_24.4	Bra040741	89.47	209	20	1	1	207	1	209	9e-111	320
g3595	B.juncea_gss_scaffold1375_24.4	Bra040742	93.02	358	25	0	2	359	1	358	0	541
g3596	B.juncea_gss_scaffold1375_24.4	Bra040743	87.02	601	43	5	1	568	1	599	0	880
g3617	B.juncea_gss_scaffold1396_23.6	Bra019475	98.51	202	3	0	15	216	15	216	7e-118	338
g3633	B.juncea_gss_scaffold1398_22.7	Bra041138	82.2	118	21	0	1	118	94	211	4e-65	203
g3657	B.juncea_gss_scaffold1404_24.4	Bra025135	94.23	312	18	0	42	353	1	312	0	559
g3658	B.juncea_gss_scaffold1404_24.4	Bra020348	83.21	661	69	2	25	643	25	685	0	1084
g3661	B.juncea_gss_scaffold1404_24.4	Bra025129	95.69	441	6	1	33	460	1	441	0	849
g3663	B.juncea_gss_scaffold1404_24.4	Bra025127	76.34	224	3	2	1	174	1	224	3e-95	279
g3664	B.juncea_gss_scaffold1404_24.4	Bra025126	96.11	257	9	1	1	256	1	257	3e-180	500
g3677	B.juncea_gss_scaffold1412_23.5	Bra030850	90.11	526	31	2	1	505	1	526	0	894
g3678	B.juncea_gss_scaffold1412_23.5	Bra038001	86.69	496	65	1	53	548	61	555	0	860
g3686	B.juncea_gss_scaffold1412_23.5	Bra030848	97.54	203	5	0	1	203	1	203	3e-148	414
g3696	B.juncea_gss_scaffold1417_23.8	Bra022364	88.35	103	9	2	1	102	1	101	1e-43	140
g3697	B.juncea_gss_scaffold1417_23.8	Bra022365	92.71	343	25	0	17	359	1	343	0	672
g3698	B.juncea_gss_scaffold1417_23.8	Bra022366	74.14	785	57	6	1	664	1	760	0	1060
g3699	B.juncea_gss_scaffold1417_23.8	Bra022367	93.82	275	17	0	12	286	1	275	2e-171	479
g3701	B.juncea_gss_scaffold1417_23.8	Bra022369	88.08	646	68	6	1	640	1	643	0	1016
g3702	B.juncea_gss_scaffold1417_23.8	Bra022370	90.05	392	32	5	19	408	30	416	3e-169	484
g3703	B.juncea_gss_scaffold1417_23.8	Bra022371	93.07	274	19	0	61	334	8	281	0	530
g3705	B.juncea_gss_scaffold1419_23.5	Bra028138	99.05	211	1	1	1	211	16	225	5e-150	420
g3709	B.juncea_gss_scaffold1419_23.5	Bra028135	95.59	295	10	1	1	292	1	295	2e-163	465
g3710	B.juncea_gss_scaffold1420_23.3	Bra033091	83.23	155	23	3	1	152	1	155	2e-70	213
g3714	B.juncea_gss_scaffold1420_23.3	Bra033134	70.07	548	68	11	1	525	1	475	0	597
g3715	B.juncea_gss_scaffold1420_23.3	Bra033133	93.04	115	8	0	1	115	1	115	4e-58	179
g3724	B.juncea_gss_scaffold1420_23.3	Bra033131	89.7	233	24	0	48	280	1	233	7e-147	416
g3749	B.juncea_gss_scaffold1432_23.7	Bra031388	87.74	310	38	0	76	385	174	483	0	563
g3750	B.juncea_gss_scaffold1432_23.7	Bra031389	96.59	176	6	0	1	176	1	176	6e-100	308
g3760	B.juncea_gss_scaffold1432_23.7	Bra040858	91.39	151	11	1	27	177	1	149	2e-41	139
g3762	B.juncea_gss_scaffold1432_23.7	Bra012329	79.87	303	59	2	1	302	1	302	3e-150	427
g3785	B.juncea_gss_scaffold1449_23.5	Bra001124	77.41	633	64	9	1	602	1	585	0	894
g3786	B.juncea_gss_scaffold1449_23.5	Bra040408	96.04	303	12	0	1	303	1	303	0	593
g3787	B.juncea_gss_scaffold1449_23.5	Bra040119	76.21	227	7	2	21	201	21	246	4e-115	333
g3788	B.juncea_gss_scaffold1449_23.5	Bra040410	86.4	125	13	3	76	199	165	286	8e-70	218
g3789	B.juncea_gss_scaffold1449_23.5	Bra040411	95.73	539	10	1	1	526	1	539	0	1011
g3791	B.juncea_gss_scaffold1449_23.5	Bra040413	86.76	219	23	3	1	214	1	218	2e-131	373
g3792	B.juncea_gss_scaffold1449_23.5	Bra040414	87.63	687	32	8	3	646	2	678	0	1142
g3793	B.juncea_gss_scaffold1449_23.5	Bra040115	100	133	0	0	1	133	1	133	7e-92	266
g3794	B.juncea_gss_scaffold1449_23.5	Bra040416	80.32	437	54	8	1	417	1	425	7e-167	479
g3795	B.juncea_gss_scaffold1449_23.5	Bra001131	83.6	311	51	0	2	312	81	391	9e-148	430
g3796	B.juncea_gss_scaffold1449_23.5	Bra003102	79.17	120	25	0	16	135	231	350	4e-58	196
g3799	B.juncea_gss_scaffold1452_24.8	Bra036115	85.45	323	47	0	1	323	1	323	0	531
g3800	B.juncea_gss_scaffold1452_24.8	Bra036113	85.71	210	22	1	1	202	1	210	5e-121	345
g3801	B.juncea_gss_scaffold1452_24.8	Bra036112	91.62	191	16	0	1	191	1	191	4e-100	291
g3802	B.juncea_gss_scaffold1452_24.8	Bra036111	94.41	447	11	1	1	433	1	447	0	847
g3803	B.juncea_gss_scaffold1452_24.8	Bra020599	86.96	460	11	2	844	1254	36	495	0	749
g3804	B.juncea_gss_scaffold1452_24.8	Bra036109	78.86	123	15	2	10	122	20	141	3e-58	180
g3805	B.juncea_gss_scaffold1452_24.8	Bra036108	84.52	168	18	1	15	182	14	173	8e-83	252
g3806	B.juncea_gss_scaffold1452_24.8	Bra036106	70.78	1232	239	17	1	1194	1	1149	0	1450
g3807	B.juncea_gss_scaffold1453_21.5	Bra036730	93.57	140	1	1	45	176	45	184	9e-92	276
g3809	B.juncea_gss_scaffold1453_21.5	Bra021084	81.38	145	27	0	21	165	362	506	4e-58	191
g3811	B.juncea_gss_scaffold1453_21.5	Bra036731	91.77	632	29	5	1	611	1	630	0	767
g3816	B.juncea_gss_scaffold1460_22.5	Bra038829	94.87	117	6	0	1	117	1	117	1e-52	179
g3817	B.juncea_gss_scaffold1460_22.5	Bra038830	84.34	166	16	1	1	166	462	617	3e-79	250
g3818	B.juncea_gss_scaffold1460_22.5	Bra038830	96.97	429	13	0	1	429	1	429	0	828
g3837	B.juncea_gss_scaffold1465_27.8	Bra005438	70.99	162	19	1	1	134	540	701	7e-74	237
g3852	B.juncea_gss_scaffold1477_24.7	Bra007253	79.81	317	48	7	3	311	2	310	3e-149	426
g3853	B.juncea_gss_scaffold1477_24.7	Bra014683	83.91	379	30	3	1	378	1	349	1e-164	475
g3855	B.juncea_gss_scaffold1477_24.7	Bra014682	89.52	372	37	1	1	370	1	372	0	564
g3856	B.juncea_gss_scaffold1477_24.7	Bra014681	95.4	261	6	2	1	259	1	257	6e-180	499
g3859	B.juncea_gss_scaffold1477_24.7	Bra014679	88.97	136	15	0	1	136	1	136	1e-86	253
g3860	B.juncea_gss_scaffold1477_24.7	Bra014678	85.38	342	43	5	14	354	3	338	0	563
g3890	B.juncea_gss_scaffold1495_23.6	Bra013069	95.02	442	22	0	21	462	22	463	0	886
g3903	B.juncea_gss_scaffold1504_21.9	Bra038109	93.09	275	15	3	17	288	26	299	3e-97	301
g3906	B.juncea_gss_scaffold1506_23.8	Bra036234	99.12	455	3	1	1	455	1	454	0	841
g3907	B.juncea_gss_scaffold1506_23.8	Bra036235	100	263	0	0	1	263	1	263	0	546
g3908	B.juncea_gss_scaffold1506_23.8	Bra036236	100	226	0	0	1	226	1	226	3e-170	472
g3909	B.juncea_gss_scaffold1506_23.8	Bra036237	100	122	0	0	1	122	1	122	1e-76	226
g3911	B.juncea_gss_scaffold1506_23.8	Bra036238	100	233	0	0	1	233	1	233	2e-146	416
g3912	B.juncea_gss_scaffold1506_23.8	Bra036239	99.5	808	3	1	1	808	1	807	0	1498
g3914	B.juncea_gss_scaffold1506_23.8	Bra036241	90.87	416	7	2	43	448	10	404	0	709
g3915	B.juncea_gss_scaffold1506_23.8	Bra036242	92.67	191	14	0	1	191	1	191	2e-107	324
g3916	B.juncea_gss_scaffold1506_23.8	Bra036243	100	109	0	0	1	109	1	109	2e-75	224
g3919	B.juncea_gss_scaffold1506_23.8	Bra036246	99.42	173	1	0	189	361	196	368	3e-98	300
g3920	B.juncea_gss_scaffold1506_23.8	Bra036247	98.19	166	3	0	1	166	1	166	2e-113	330
g3921	B.juncea_gss_scaffold1506_23.8	Bra036248	98.88	1068	11	1	1	1068	1	1067	0	1949
g3922	B.juncea_gss_scaffold1506_23.8	Bra036249	98.89	628	7	0	1	628	1	628	0	1143
g3927	B.juncea_gss_scaffold1506_23.8	Bra015746	74.95	543	106	1	642	1154	819	1361	0	823
g3934	B.juncea_gss_scaffold1510_24.7	Bra006497	93.33	450	11	3	1	436	1	445	0	811
g3935	B.juncea_gss_scaffold1510_24.7	Bra006496	89.11	395	17	3	1	393	1	371	0	678
g3936	B.juncea_gss_scaffold1510_24.7	Bra002216	93.99	233	14	0	1	233	1	233	2e-163	456
g3937	B.juncea_gss_scaffold1510_24.7	Bra002214	74.4	168	38	2	20	186	19	182	8e-63	206
g3938	B.juncea_gss_scaffold1510_24.7	Bra006493	83.22	286	41	2	1	279	1	286	7e-138	394
g3939	B.juncea_gss_scaffold1510_24.7	Bra006492	98.15	324	4	1	34	355	36	359	0	603
g3940	B.juncea_gss_scaffold1510_24.7	Bra006491	76.22	143	30	2	16	157	16	155	7e-68	210
g3942	B.juncea_gss_scaffold1510_24.7	Bra006488	94.12	170	10	0	1	170	1	170	5e-93	271
g3943	B.juncea_gss_scaffold1510_24.7	Bra006487	92.96	355	22	2	26	379	158	510	0	687
g3946	B.juncea_gss_scaffold1510_24.7	Bra006487	92.06	126	10	0	1	126	1	126	6e-78	243
g3949	B.juncea_gss_scaffold1510_24.7	Bra002196	86.75	151	18	2	7	157	226	374	3e-94	287
g3951	B.juncea_gss_scaffold1511_25.1	Bra016582	97.72	483	11	0	1	483	1	483	0	863
g3952	B.juncea_gss_scaffold1511_25.1	Bra016611	74.32	257	49	3	131	377	236	485	4e-107	333
g3953	B.juncea_gss_scaffold1511_25.1	Bra016610	81.38	247	29	1	1	247	1	230	5e-108	337
g3956	B.juncea_gss_scaffold1511_25.1	Bra025944	71.6	338	44	6	8	301	26	355	3e-136	405
g3957	B.juncea_gss_scaffold1511_25.1	Bra016584	99.62	525	2	0	79	603	177	701	0	993
g3958	B.juncea_gss_scaffold1511_25.1	Bra016585	97.74	177	3	1	1	176	1	177	5e-90	270
g3959	B.juncea_gss_scaffold1511_25.1	Bra016586	99.57	230	1	0	79	308	177	406	2e-126	373
g3960	B.juncea_gss_scaffold1511_25.1	Bra016587	100	236	0	0	1	236	1	236	1e-164	459
g3961	B.juncea_gss_scaffold1511_25.1	Bra016588	85.95	306	8	1	112	382	1	306	0	546
g3962	B.juncea_gss_scaffold1511_25.1	Bra016589	99.19	621	5	0	1	621	1	621	0	1150
g3965	B.juncea_gss_scaffold1513_22.7	Bra041048	71.03	214	54	3	25	238	400	605	4e-88	289
g3971	B.juncea_gss_scaffold1514_23.3	Bra038172	81.3	123	1	1	1	101	6	128	2e-53	166
g3974	B.juncea_gss_scaffold1514_23.3	Bra023184	83	100	17	0	23	122	2	101	6e-55	174
g3976	B.juncea_gss_scaffold1516_22.1	Bra004068	86.33	651	51	5	1	645	1	619	0	947
g3977	B.juncea_gss_scaffold1516_22.1	Bra032513	75.04	645	160	1	776	1420	1	644	0	971
g3979	B.juncea_gss_scaffold1517_25.8	Bra016452	80.69	202	39	0	79	280	177	378	2e-116	343
g3989	B.juncea_gss_scaffold1523_24.5	Bra016364	97.45	157	4	0	1	157	1	157	1e-110	315
g3996	B.juncea_gss_scaffold1529_22.5	Bra019689	73.29	569	118	5	2	554	192	742	0	801
g3999	B.juncea_gss_scaffold1536_24.4	Bra038333	89.61	587	54	3	32	618	37	616	0	952
g4000	B.juncea_gss_scaffold1536_24.4	Bra038332	81.85	281	44	3	97	376	32	306	1e-159	455
g4001	B.juncea_gss_scaffold1536_24.4	Bra038331	96.25	293	11	0	37	329	31	323	2e-157	448
g4002	B.juncea_gss_scaffold1537_24.0	Bra028574	96.35	575	21	0	1	575	1	575	0	1144
g4003	B.juncea_gss_scaffold1537_24.0	Bra028575	90.88	351	23	2	2	352	1	342	1e-130	381
g4004	B.juncea_gss_scaffold1537_24.0	Bra028576	96.45	282	10	0	1	282	1	282	2e-137	398
g4005	B.juncea_gss_scaffold1537_24.0	Bra028577	99.09	331	3	0	42	372	58	388	0	625
g4006	B.juncea_gss_scaffold1537_24.0	Bra028578	93.88	245	14	1	1	245	1	244	1e-164	459
g4007	B.juncea_gss_scaffold1537_24.0	Bra028579	92.86	476	16	3	1	470	1	464	0	870
g4008	B.juncea_gss_scaffold1537_24.0	Bra028580	96.81	626	18	2	1	626	1	624	0	1122
g4009	B.juncea_gss_scaffold1537_24.0	Bra028581	96.65	388	10	3	1	386	1	387	0	674
g4020	B.juncea_gss_scaffold1539_22.7	Bra034989	92.74	124	9	0	36	159	29	152	3e-80	238
g4021	B.juncea_gss_scaffold1539_22.7	Bra034988	96.61	1269	32	1	1	1258	1	1269	0	2318
g4024	B.juncea_gss_scaffold1542_23.6	Bra014688	100	110	0	0	1	110	1	110	3e-39	130
g4025	B.juncea_gss_scaffold1542_23.6	Bra014689	100	129	0	0	1	129	1	129	1e-91	265
g4043	B.juncea_gss_scaffold1553_23.1	Bra008310	80.17	358	32	4	1	319	1	358	0	554
g4044	B.juncea_gss_scaffold1553_23.1	Bra008309	99.23	260	2	0	1	260	1	260	0	536
g4045	B.juncea_gss_scaffold1553_23.1	Bra008308	100	123	0	0	1	123	69	191	1e-87	256
g4047	B.juncea_gss_scaffold1553_23.1	Bra008307	96.34	383	13	1	1	383	1	382	0	761
g4050	B.juncea_gss_scaffold1553_23.1	Bra008304	98.95	476	5	0	49	524	1	476	0	979
g4051	B.juncea_gss_scaffold1553_23.1	Bra003687	90	300	19	2	1	296	1	293	0	552
g4052	B.juncea_gss_scaffold1553_23.1	Bra008301	98.42	569	8	1	1	568	1	569	0	1120
g4053	B.juncea_gss_scaffold1553_23.1	Bra008300	99.24	264	2	0	1	264	11	274	5e-177	494
g4056	B.juncea_gss_scaffold1553_23.1	Bra008299	95.75	494	16	1	1	489	1	494	0	966
g4057	B.juncea_gss_scaffold1553_23.1	Bra008298	99.82	553	1	0	39	591	1	553	0	1065
g4058	B.juncea_gss_scaffold1553_23.1	Bra008297	100	552	0	0	1	552	1	552	0	1123
g4059	B.juncea_gss_scaffold1557_24.5	Bra028520	74.34	378	83	4	274	650	297	661	4e-165	492
g4061	B.juncea_gss_scaffold1557_24.5	Bra025575	75.56	270	43	2	1	257	16	275	1e-148	420
g4063	B.juncea_gss_scaffold1557_24.5	Bra028519	94.97	159	3	1	1	159	1	154	2e-95	276
g4065	B.juncea_gss_scaffold1557_24.5	Bra028518	89.6	577	36	5	1	575	1	555	0	987
g4066	B.juncea_gss_scaffold1557_24.5	Bra028517	93.75	320	11	1	49	359	252	571	0	631
g4067	B.juncea_gss_scaffold1557_24.5	Bra028517	80.36	224	24	3	1	224	1	204	2e-111	334
g4068	B.juncea_gss_scaffold1557_24.5	Bra025455	82.31	571	77	3	34	582	20	588	0	863
g4069	B.juncea_gss_scaffold1557_24.5	Bra028514	92	475	35	1	1	475	1	472	0	825
g4070	B.juncea_gss_scaffold1557_24.5	Bra028513	91.41	163	13	1	3	165	1	162	3e-99	297
g4071	B.juncea_gss_scaffold1557_24.5	Bra028512	95.13	431	18	1	1	428	1	431	0	832
g4072	B.juncea_gss_scaffold1557_24.5	Bra028511	93.56	450	26	1	1	450	1	447	0	833
g4073	B.juncea_gss_scaffold1557_24.5	Bra028510	83.66	202	28	4	1	202	1	197	8e-96	281
g4079	B.juncea_gss_scaffold1561_21.6	Bra031001	96.13	181	7	0	1	181	1	181	2e-84	251
g4081	B.juncea_gss_scaffold1562_23.6	Bra018209	92	300	22	1	1	300	1	298	0	529
g4082	B.juncea_gss_scaffold1562_23.6	Bra018210	91.51	377	16	1	1	361	1	377	0	700
g4096	B.juncea_gss_scaffold1580_18.5	Bra034513	100	240	0	0	133	372	266	505	5e-126	379
g4106	B.juncea_gss_scaffold1584_24.3	Bra040002	82.61	276	25	2	369	625	142	413	2e-103	324
g4110	B.juncea_gss_scaffold1584_24.3	Bra040000	100	274	0	0	1	274	115	388	0	531
g4114	B.juncea_gss_scaffold1585_22.7	Bra000603	78.34	157	26	2	1	157	103	251	6e-72	226
g4116	B.juncea_gss_scaffold1585_22.7	Bra037944	84.69	490	17	5	1	439	47	529	0	769
g4126	B.juncea_gss_scaffold1588_24.4	Bra014074	99.01	203	2	0	1	203	12	214	8e-151	421
g4132	B.juncea_gss_scaffold1588_24.4	Bra014075	98.51	469	7	0	1	469	1	469	0	883
g4133	B.juncea_gss_scaffold1588_24.4	Bra014076	77.58	446	61	8	1	425	1	428	0	630
g4134	B.juncea_gss_scaffold1588_24.4	Bra014077	100	267	0	0	1	267	1	267	0	519
g4144	B.juncea_gss_scaffold1589_25.2	Bra032255	94.39	196	7	1	81	276	174	365	5e-117	346
g4155	B.juncea_gss_scaffold1591_23.0	Bra022553	99.3	286	2	0	1	286	1	286	0	545
g4163	B.juncea_gss_scaffold1597_23.1	Bra034353	99.66	297	1	0	1	297	1	297	0	617
g4164	B.juncea_gss_scaffold1597_23.1	Bra034354	94.04	755	3	2	1	722	1	746	0	1413
g4165	B.juncea_gss_scaffold1597_23.1	Bra034355	95.89	146	5	1	1	145	1	146	4e-99	285
g4166	B.juncea_gss_scaffold1597_23.1	Bra034356	100	362	0	0	1	362	1	362	0	749
g4169	B.juncea_gss_scaffold1598_49.0	Bra033191	94.64	112	6	0	1	112	1	112	2e-72	219
g4170	B.juncea_gss_scaffold1598_49.0	Bra022082	75	100	15	1	243	342	102	191	8e-41	147
g4184	B.juncea_gss_scaffold1604_30.5	Bra035276	89.53	535	33	1	1	512	1	535	0	965
g4186	B.juncea_gss_scaffold1606_23.8	Bra038325	99.68	316	1	0	1	316	1	316	4e-160	454
g4187	B.juncea_gss_scaffold1606_23.8	Bra038324	99.09	328	1	1	1	328	1	326	0	592
g4194	B.juncea_gss_scaffold1606_23.8	Bra038687	78.23	271	57	1	7	275	1	271	3e-154	436
g4199	B.juncea_gss_scaffold1608_24.3	Bra001872	93.52	108	7	0	1	108	1	108	2e-71	211
g4202	B.juncea_gss_scaffold1609_24.0	Bra036206	73.23	930	195	7	1	927	1	879	0	1291
g4204	B.juncea_gss_scaffold1609_24.0	Bra027846	96.62	503	12	3	1	502	1	499	0	922
g4205	B.juncea_gss_scaffold1609_24.0	Bra027845	77.99	777	109	14	234	967	290	1047	0	951
g4207	B.juncea_gss_scaffold1609_24.0	Bra027840	77.73	229	51	0	1	229	1	229	1e-123	354
g4210	B.juncea_gss_scaffold1609_24.0	Bra027840	92.31	234	18	0	1	234	1	234	6e-145	409
g4213	B.juncea_gss_scaffold1610_26.5	Bra017884	100	121	0	0	59	179	1	121	5e-73	232
g4214	B.juncea_gss_scaffold1610_26.5	Bra028233	88.29	205	24	0	615	819	377	581	9e-117	370
g4217	B.juncea_gss_scaffold1611_23.5	Bra031920	90.71	538	12	1	192	691	8	545	0	965
g4220	B.juncea_gss_scaffold1611_23.5	Bra031922	72.31	260	31	10	54	310	7	228	2e-107	317
g4221	B.juncea_gss_scaffold1611_23.5	Bra031923	89.39	726	67	2	1	726	1	716	0	1287
g4223	B.juncea_gss_scaffold1611_23.5	Bra031926	97.45	470	12	0	86	555	86	555	0	848
g4224	B.juncea_gss_scaffold1611_23.5	Bra031927	93.75	304	16	1	1	301	1	304	0	586
g4225	B.juncea_gss_scaffold1611_23.5	Bra031929	87.87	272	9	1	114	361	106	377	8e-173	490
g4227	B.juncea_gss_scaffold1611_23.5	Bra031931	90.57	371	33	2	1	371	1	369	0	530
g4228	B.juncea_gss_scaffold1611_23.5	Bra024273	73.94	545	102	12	9	526	76	607	0	729
g4229	B.juncea_gss_scaffold1611_23.5	Bra024272	92.44	225	17	0	1	225	1	225	5e-121	347
g4234	B.juncea_gss_scaffold1612_22.5	Bra030360	88.58	464	53	0	1	464	1	464	0	831
g4235	B.juncea_gss_scaffold1612_22.5	Bra030359	95.7	186	8	0	4	189	273	458	1e-122	358
g4239	B.juncea_gss_scaffold1614_24.4	Bra007941	89.58	192	19	1	3	194	2	192	2e-120	343
g4240	B.juncea_gss_scaffold1614_24.4	Bra007942	89.2	602	49	4	1	602	1	586	0	984
g4247	B.juncea_gss_scaffold1614_24.4	Bra007945	77.53	178	8	1	49	194	52	229	2e-87	260
g4250	B.juncea_gss_scaffold1619_24.2	Bra033819	86.74	377	2	2	1	329	1	377	0	660
g4255	B.juncea_gss_scaffold1619_24.2	Bra033818	80.18	111	22	0	43	153	242	352	3e-59	194
g4259	B.juncea_gss_scaffold1621_22.8	Bra011584	89.32	487	20	1	6	460	38	524	0	902
g4260	B.juncea_gss_scaffold1621_22.8	Bra011583	95.31	192	8	1	79	270	166	356	3e-120	352
g4261	B.juncea_gss_scaffold1621_22.8	Bra034672	75.39	256	49	5	1	248	1	250	5e-132	377
g4270	B.juncea_gss_scaffold1628_25.7	Bra014877	91.38	232	2	1	176	389	195	426	1e-144	422
g4273	B.juncea_gss_scaffold1630_26.3	Bra024060	95.43	613	26	1	1	613	1	611	0	1068
g4274	B.juncea_gss_scaffold1630_26.3	Bra024061	97.88	189	4	0	1	189	1	189	2e-91	269
g4275	B.juncea_gss_scaffold1630_26.3	Bra024062	91.6	369	8	1	1	346	15	383	0	685
g4276	B.juncea_gss_scaffold1630_26.3	Bra024063	77.34	203	4	3	2	163	153	354	1e-97	290
g4282	B.juncea_gss_scaffold1636_24.9	Bra010307	90.71	226	21	0	79	304	176	401	7e-158	451
g4284	B.juncea_gss_scaffold1642_19.9	Bra031392	97.18	213	6	0	170	382	305	517	2e-146	429
g4286	B.juncea_gss_scaffold1642_19.9	Bra031393	97.42	387	7	1	1	387	1	384	0	716
g4305	B.juncea_gss_scaffold1654_24.2	Bra001997	90.19	418	31	1	1	408	1	418	0	755
g4319	B.juncea_gss_scaffold1667_23.8	Bra036480	97.41	424	11	0	1	424	1	424	0	850
g4323	B.juncea_gss_scaffold1668_24.6	Bra038179	72.31	130	35	1	182	310	133	262	6e-51	175
g4334	B.juncea_gss_scaffold1675_25.6	Bra023215	86.72	241	27	1	47	287	472	707	9e-118	365
g4343	B.juncea_gss_scaffold1675_25.6	Bra015206	71.3	216	22	1	1	176	41	256	3e-101	300
g4352	B.juncea_gss_scaffold1679_23.9	Bra035362	95.1	102	5	0	1	102	8	109	3e-62	200
g4366	B.juncea_gss_scaffold1689_21.2	Bra026085	88.57	446	47	2	1	443	1	445	0	704
g4367	B.juncea_gss_scaffold1689_21.2	Bra008432	99.29	422	3	0	108	529	1	422	0	857
g4368	B.juncea_gss_scaffold1689_21.2	Bra008433	100	675	0	0	1	675	1	675	0	1167
g4382	B.juncea_gss_scaffold1690_23.8	Bra034401	99.63	273	1	0	1	273	1	273	0	557
g4386	B.juncea_gss_scaffold1690_23.8	Bra034402	82.55	298	2	2	56	303	24	321	3e-165	476
g4395	B.juncea_gss_scaffold1696_21.6	Bra009819	90.68	397	4	1	17	413	43	406	0	707
g4396	B.juncea_gss_scaffold1696_21.6	Bra009820	89.51	286	2	1	82	339	180	465	0	521
g4429	B.juncea_gss_scaffold1707_23.8	Bra034775	97.54	447	11	0	1	447	1	447	0	783
g4430	B.juncea_gss_scaffold1707_23.8	Bra034774	96.62	325	11	0	370	694	1	325	0	636
g4431	B.juncea_gss_scaffold1707_23.8	Bra034773	72.08	308	34	1	20	275	8	315	1e-146	417
g4500	B.juncea_gss_scaffold1748_19.4	Bra037928	73.77	385	79	2	200	562	1	385	0	548
g4516	B.juncea_gss_scaffold1755_24.6	Bra034740	78.51	121	24	1	1	121	1	119	6e-57	176
g4530	B.juncea_gss_scaffold1759_24.5	Bra023291	83.22	143	16	1	95	229	158	300	9e-81	251
g4535	B.juncea_gss_scaffold1761_23.8	Bra038233	75.74	169	26	2	1	154	353	521	1e-84	262
g4539	B.juncea_gss_scaffold1763_25.5	Bra025290	77.78	153	29	3	1	149	1100	1251	6e-60	202
g4543	B.juncea_gss_scaffold1763_25.5	Bra013087	95.94	197	8	0	1	197	1	197	1e-122	349
g4546	B.juncea_gss_scaffold1763_25.5	Bra013084	73.11	238	18	1	1	238	80	271	2e-116	338
g4554	B.juncea_gss_scaffold1766_24.7	Bra031717	97.59	166	4	0	1	166	1	166	5e-118	335
g4556	B.juncea_gss_scaffold1766_24.7	Bra031715	70.05	207	18	2	1	166	1	204	8e-76	229
g4587	B.juncea_gss_scaffold1781_24.3	Bra012126	90.34	176	17	0	1	176	1	176	3e-81	253
g4593	B.juncea_gss_scaffold1784_25.8	Bra022450	91.23	171	15	0	27	197	197	367	6e-99	299
g4623	B.juncea_gss_scaffold1799_21.9	Bra013907	93.45	534	2	1	1	501	1	534	0	899
g4624	B.juncea_gss_scaffold1799_21.9	Bra013908	82.45	245	3	1	1	205	1	245	5e-135	382
g4625	B.juncea_gss_scaffold1799_21.9	Bra013909	98.42	190	2	1	46	234	1	190	5e-121	346
g4626	B.juncea_gss_scaffold1799_21.9	Bra013910	94.44	252	13	1	1	252	1	251	5e-177	491
g4627	B.juncea_gss_scaffold1799_21.9	Bra013911	99.23	130	1	0	47	176	14	143	4e-66	204
g4629	B.juncea_gss_scaffold1799_21.9	Bra013913	97.2	322	8	1	1	321	1	322	0	596
g4630	B.juncea_gss_scaffold1799_21.9	Bra013915	99.44	180	1	0	1	180	1	180	4e-70	214
g4634	B.juncea_gss_scaffold1802_24.1	Bra013072	90.64	374	18	2	1	360	46	416	0	690
g4636	B.juncea_gss_scaffold1802_24.1	Bra013071	98.11	106	2	0	1	106	1	106	2e-75	222
g4644	B.juncea_gss_scaffold1807_26.4	Bra008459	70.3	101	29	1	71	171	159	258	7e-39	135
g4645	B.juncea_gss_scaffold1808_24.3	Bra030270	94.48	308	11	1	18	325	1	302	0	570
g4646	B.juncea_gss_scaffold1808_24.3	Bra030269	91.91	371	28	2	1	371	1	369	0	666
g4650	B.juncea_gss_scaffold1811_45.9	Bra004488	78.47	404	76	8	39	435	12	411	0	606
g4652	B.juncea_gss_scaffold1811_45.9	Bra005443	77.92	231	26	6	10	233	1	213	3e-108	333
g4662	B.juncea_gss_scaffold1817_20.8	Bra027646	76.58	491	49	8	1	428	1	488	0	725
g4663	B.juncea_gss_scaffold1817_20.8	Bra040943	79.62	265	6	2	1	248	1	234	2e-110	321
g4667	B.juncea_gss_scaffold1819_22.4	Bra030615	83.08	130	21	1	2	130	233	362	2e-74	229
g4693	B.juncea_gss_scaffold1830_23.0	Bra000594	84.68	607	23	3	234	772	1	605	0	934
g4702	B.juncea_gss_scaffold1834_23.4	Bra041138	77.14	105	17	1	108	212	1	98	2e-48	165
g4712	B.juncea_gss_scaffold1835_21.8	Bra037980	94.95	535	23	1	17	551	44	574	0	1022
g4715	B.juncea_gss_scaffold1836_22.4	Bra029451	71.14	149	38	1	186	334	4	147	3e-65	207
g4717	B.juncea_gss_scaffold1837_23.4	Bra006879	89.62	106	11	0	1	106	1	106	2e-64	204
g4720	B.juncea_gss_scaffold1837_23.4	Bra033476	99.37	479	3	0	1	479	1	479	0	980
g4721	B.juncea_gss_scaffold1838_23.8	Bra039737	80.15	262	38	3	1	262	1	248	4e-144	408
g4762	B.juncea_gss_scaffold1846_30.1	Bra024187	96.95	164	5	0	8	171	222	385	7e-111	330
g4774	B.juncea_gss_scaffold1851_24.2	Bra006723	87.35	245	31	0	1	245	1	245	3e-161	451
g4776	B.juncea_gss_scaffold1853_23.2	Bra040801	97.96	489	10	0	1	489	1	489	0	808
g4789	B.juncea_gss_scaffold1868_20.0	Bra037937	76.19	126	19	2	15	132	76	198	3e-61	194
g4797	B.juncea_gss_scaffold1870_25.6	Bra016540	72.78	360	79	4	18	374	9	352	3e-139	415
g4798	B.juncea_gss_scaffold1870_25.6	Bra025686	84.4	218	32	1	1	218	1	216	1e-112	325
g4800	B.juncea_gss_scaffold1870_25.6	Bra025686	71.81	149	38	2	60	206	1	147	6e-63	198
g4801	B.juncea_gss_scaffold1870_25.6	Bra025685	79.88	323	55	5	1	316	47	366	5e-172	486
g4802	B.juncea_gss_scaffold1870_25.6	Bra025683	90.1	384	31	4	1	381	1	380	0	600
g4803	B.juncea_gss_scaffold1870_25.6	Bra025682	95.48	177	5	2	1	176	1	175	3e-103	298
g4806	B.juncea_gss_scaffold1871_24.3	Bra040691	95.19	104	5	0	15	118	1	104	4e-71	211
g4808	B.juncea_gss_scaffold1871_24.3	Bra040690	90.13	446	26	3	4	449	80	507	0	693
g4811	B.juncea_gss_scaffold1871_24.3	Bra040689	85.19	135	19	1	1	135	17	150	4e-76	234
g4812	B.juncea_gss_scaffold1871_24.3	Bra040688	95.07	223	10	1	2	223	9	231	3e-127	363
g4815	B.juncea_gss_scaffold1873_24.0	Bra025171	88.32	368	24	2	1	366	1	351	0	622
g4816	B.juncea_gss_scaffold1873_24.0	Bra025170	100	318	0	0	1	318	1	318	0	569
g4818	B.juncea_gss_scaffold1873_24.0	Bra025169	100	172	0	0	1	172	1	172	1e-113	324
g4842	B.juncea_gss_scaffold1882_25.5	Bra031302	80	100	20	0	34	133	109	208	2e-51	178
g4843	B.juncea_gss_scaffold1882_25.5	Bra024012	82.17	129	15	1	221	341	221	349	2e-42	160
g4846	B.juncea_gss_scaffold1882_25.5	Bra021806	75.56	405	98	1	1	404	1	405	4e-166	493
g4847	B.juncea_gss_scaffold1882_25.5	Bra021746	86.84	190	23	2	1	189	694	882	3e-101	314
g4851	B.juncea_gss_scaffold1884_24.9	Bra008374	100	126	0	0	1	126	1	126	1e-91	265
g4852	B.juncea_gss_scaffold1884_24.9	Bra008373	100	242	0	0	1	242	1	242	3e-173	481
g4869	B.juncea_gss_scaffold1891_22.3	Bra031250	85.12	336	39	6	1	332	1	329	2e-152	452
g4873	B.juncea_gss_scaffold1891_22.3	Bra031252	76.29	350	74	4	81	427	39	382	0	527
g4875	B.juncea_gss_scaffold1892_15.7	Bra007583	78.7	108	5	1	1	108	92	181	7e-41	141
g4878	B.juncea_gss_scaffold1894_26.2	Bra038307	91.45	304	25	1	1	304	76	378	0	580
g4886	B.juncea_gss_scaffold1901_24.5	Bra017307	94.58	332	18	0	16	347	199	530	0	639
g4887	B.juncea_gss_scaffold1901_24.5	Bra023020	85.71	539	66	3	4	542	3	530	0	909
g4897	B.juncea_gss_scaffold1904_24.7	Bra036771	74.59	1460	136	16	663	1893	780	2233	0	2050
g4899	B.juncea_gss_scaffold1905_25.5	Bra038646	97.44	234	6	0	1	234	1	234	2e-158	462
g4900	B.juncea_gss_scaffold1905_25.5	Bra035837	90.69	290	18	1	79	359	175	464	2e-105	327
g4901	B.juncea_gss_scaffold1905_25.5	Bra035838	96.03	630	14	2	1	623	1	626	0	1183
g4902	B.juncea_gss_scaffold1906_23.0	Bra015131	100	265	0	0	5	269	483	747	3e-168	489
g4903	B.juncea_gss_scaffold1906_23.0	Bra015130	100	108	0	0	1	108	1	108	1e-58	179
g4905	B.juncea_gss_scaffold1906_23.0	Bra020923	77.84	176	20	2	20	176	20	195	6e-92	270
g4906	B.juncea_gss_scaffold1906_23.0	Bra015128	100	307	0	0	1	307	1	307	0	626
g4908	B.juncea_gss_scaffold1906_23.0	Bra015127	100	167	0	0	177	343	269	435	3e-83	262
g4909	B.juncea_gss_scaffold1906_23.0	Bra015126	99.84	616	1	0	1	616	1	616	0	1219
g4912	B.juncea_gss_scaffold1906_23.0	Bra041051	71.94	139	38	1	7	144	32	170	8e-60	190
g4917	B.juncea_gss_scaffold1906_23.0	Bra015125	100	163	0	0	1	163	1	163	8e-74	224
g4918	B.juncea_gss_scaffold1906_23.0	Bra015124	95.74	493	13	1	1	485	1	493	0	933
g4919	B.juncea_gss_scaffold1906_23.0	Bra015123	100	372	0	0	1	372	1	372	0	625
g4920	B.juncea_gss_scaffold1906_23.0	Bra015122	100	134	0	0	1	134	1	134	9e-95	273
g4922	B.juncea_gss_scaffold1906_23.0	Bra015121	82.98	141	11	2	1	138	1	131	2e-70	211
g4923	B.juncea_gss_scaffold1906_23.0	Bra015120	95.42	415	16	2	1	413	1	414	0	628
g4937	B.juncea_gss_scaffold1916_24.2	Bra018622	89.86	138	14	0	1	138	1	138	1e-63	194
g4939	B.juncea_gss_scaffold1916_24.2	Bra030738	82.68	254	39	3	29	278	272	524	2e-143	425
g4940	B.juncea_gss_scaffold1916_24.2	Bra030730	93.61	219	10	2	19	237	1	215	2e-133	379
g4941	B.juncea_gss_scaffold1916_24.2	Bra030731	96.31	406	12	3	1	404	1	405	0	774
g4942	B.juncea_gss_scaffold1916_24.2	Bra030732	90.81	577	44	5	1	575	1	570	0	941
g4943	B.juncea_gss_scaffold1916_24.2	Bra030733	90.52	306	26	3	1	305	1	304	0	522
g4945	B.juncea_gss_scaffold1916_24.2	Bra030735	85.55	941	69	8	177	1105	259	1144	0	1537
g4947	B.juncea_gss_scaffold1916_24.2	Bra031636	90.78	358	33	0	1	358	1	358	0	678
g4948	B.juncea_gss_scaffold1916_24.2	Bra018610	88.46	286	22	1	1	275	2	287	5e-158	446
g4949	B.juncea_gss_scaffold1916_24.2	Bra030737	94.04	285	15	1	1	285	1	283	0	523
g4950	B.juncea_gss_scaffold1916_24.2	Bra030738	84.41	263	39	2	62	323	4	265	1e-151	445
g4954	B.juncea_gss_scaffold1916_24.2	Bra018605	89.13	1545	109	5	184	1682	234	1765	0	2749
g4955	B.juncea_gss_scaffold1916_24.2	Bra018603	77.66	743	110	14	280	973	1	736	0	1008
g4956	B.juncea_gss_scaffold1916_24.2	Bra030740	94.83	116	6	0	16	131	16	131	1e-64	196
g4957	B.juncea_gss_scaffold1916_24.2	Bra030741	93.41	167	10	1	1	167	1	166	1e-60	190
g4959	B.juncea_gss_scaffold1916_24.2	Bra030744	83.9	410	29	4	1	395	1	388	0	671
g4960	B.juncea_gss_scaffold1916_24.2	Bra030745	100	121	0	0	22	142	22	142	3e-66	201
g4961	B.juncea_gss_scaffold1916_24.2	Bra030746	82.2	719	93	5	1	714	1	689	0	1172
g4962	B.juncea_gss_scaffold1916_24.2	Bra030747	97.44	468	11	1	1	467	3	470	0	853
g4963	B.juncea_gss_scaffold1916_24.2	Bra030748	96.56	349	12	0	34	382	103	451	0	684
g4966	B.juncea_gss_scaffold1917_23.2	Bra024724	98.08	624	8	1	1	624	1	620	0	1194
g4970	B.juncea_gss_scaffold1917_23.2	Bra024725	84.84	310	1	2	79	369	368	650	6e-175	516
g4974	B.juncea_gss_scaffold1918_19.7	Bra039767	80.12	493	54	4	1	489	149	601	0	640
g4975	B.juncea_gss_scaffold1918_19.7	Bra038433	70.54	258	66	1	1	248	1	258	2e-109	342
g4976	B.juncea_gss_scaffold1918_19.7	Bra038391	80.3	269	53	0	430	698	323	591	2e-130	402
g5027	B.juncea_gss_scaffold1932_24.2	Bra034939	89.08	833	41	2	8	790	1	833	0	1532
g5038	B.juncea_gss_scaffold1934_27.5	Bra031472	81.48	189	30	1	12	200	35	218	7e-99	313
g5051	B.juncea_gss_scaffold1940_24.1	Bra000127	92.4	171	13	0	47	217	131	301	5e-100	296
g5056	B.juncea_gss_scaffold1946_24.1	Bra015139	75.91	303	26	3	1	257	1	302	6e-157	442
g5074	B.juncea_gss_scaffold1957_21.3	Bra037849	98.19	331	4	1	1	331	1	329	0	598
g5075	B.juncea_gss_scaffold1957_21.3	Bra037848	99.66	291	1	0	83	373	1	291	3e-172	486
g5076	B.juncea_gss_scaffold1957_21.3	Bra037847	99.58	236	1	0	1	236	1	236	5e-145	409
g5082	B.juncea_gss_scaffold1964_24.9	Bra039324	100	142	0	0	1	142	1	142	1e-90	266
g5083	B.juncea_gss_scaffold1964_24.9	Bra039323	99.25	533	2	1	1	533	1	531	0	1089
g5085	B.juncea_gss_scaffold1964_24.9	Bra039322	98.29	703	9	1	1	700	1	703	0	1271
g5087	B.juncea_gss_scaffold1964_24.9	Bra039321	86.17	441	8	3	1	389	1	440	0	760
g5089	B.juncea_gss_scaffold1964_24.9	Bra039319	99.12	456	4	0	79	534	177	632	0	944
g5090	B.juncea_gss_scaffold1964_24.9	Bra039318	91.71	386	13	1	1	367	1	386	0	626
g5091	B.juncea_gss_scaffold1964_24.9	Bra039316	95.61	205	9	0	1	205	1	205	2e-144	404
g5092	B.juncea_gss_scaffold1964_24.9	Bra004937	93.81	339	21	0	8	346	7	345	0	609
g5093	B.juncea_gss_scaffold1964_24.9	Bra039314	96.73	153	5	0	1	153	1	153	5e-103	307
g5096	B.juncea_gss_scaffold1964_24.9	Bra039313	100	199	0	0	1	199	1	199	3e-148	416
g5097	B.juncea_gss_scaffold1964_24.9	Bra039312	98.26	517	2	1	1	510	1	517	0	958
g5098	B.juncea_gss_scaffold1964_24.9	Bra039311	93.6	203	5	1	1	203	1	195	1e-73	224
g5099	B.juncea_gss_scaffold1964_24.9	Bra004942	77.57	526	90	6	1	507	1	517	0	818
g5100	B.juncea_gss_scaffold1964_24.9	Bra039309	96.78	342	9	2	1	341	1	341	2e-180	507
g5102	B.juncea_gss_scaffold1964_24.9	Bra014443	74.86	346	72	1	63	393	54	399	8e-157	452
g5103	B.juncea_gss_scaffold1964_24.9	Bra039306	91.73	653	48	4	1	652	1	648	0	1121
g5104	B.juncea_gss_scaffold1964_24.9	Bra039305	95.7	767	22	3	1	764	1	759	0	1354
g5105	B.juncea_gss_scaffold1964_24.9	Bra039304	95.11	266	13	0	1	266	1	266	0	532
g5106	B.juncea_gss_scaffold1964_24.9	Bra039303	92.56	215	13	1	1	212	1	215	5e-138	392
g5108	B.juncea_gss_scaffold1964_24.9	Bra039302	90.62	352	15	2	18	351	18	369	0	572
g5109	B.juncea_gss_scaffold1964_24.9	Bra004950	84.54	291	17	3	1	274	1	280	1e-169	475
g5110	B.juncea_gss_scaffold1964_24.9	Bra039300	100	232	0	0	1	232	1	232	3e-161	450
g5111	B.juncea_gss_scaffold1964_24.9	Bra039299	80.37	107	0	1	1	86	1	107	3e-53	166
g5112	B.juncea_gss_scaffold1964_24.9	Bra039298	96.64	119	4	0	1	119	1	119	4e-68	206
g5114	B.juncea_gss_scaffold1964_24.9	Bra039297	99.52	208	1	0	1	208	1	208	1e-123	352
g5115	B.juncea_gss_scaffold1964_24.9	Bra039296	92.31	1678	35	7	53	1636	53	1730	0	2644
g5116	B.juncea_gss_scaffold1964_24.9	Bra039295	100	189	0	0	1	189	1	189	1e-116	333
g5118	B.juncea_gss_scaffold1966_26.3	Bra001964	70.3	101	29	1	1	101	144	243	8e-38	130
g5121	B.juncea_gss_scaffold1966_26.3	Bra028266	90.65	663	54	2	4	666	1	655	0	1067
g5126	B.juncea_gss_scaffold1969_22.8	Bra007923	92.42	264	19	1	22	284	22	285	1e-153	439
g5152	B.juncea_gss_scaffold1994_22.7	Bra010182	76.58	316	60	4	8	311	12	325	2e-158	449
g5157	B.juncea_gss_scaffold1994_22.7	Bra023283	92.15	293	20	1	1	290	1	293	1e-168	474
g5160	B.juncea_gss_scaffold1994_22.7	Bra023284	86.22	312	30	4	1	311	1	300	2e-160	454
g5188	B.juncea_gss_scaffold2006_25.3	Bra030286	95.2	750	32	1	1	750	1	746	0	1364
g5192	B.juncea_gss_scaffold2010_20.0	Bra040269	73.13	134	36	0	294	427	1	134	3e-61	200
g5201	B.juncea_gss_scaffold2013_24.3	Bra033913	76.65	227	48	2	1	224	158	382	5e-85	264
g5205	B.juncea_gss_scaffold2013_24.3	Bra033911	86.79	212	12	1	1	212	1	196	2e-109	316
g5264	B.juncea_gss_scaffold2042_24.1	Bra015164	100	124	0	0	1	124	1	124	1e-61	188
g5266	B.juncea_gss_scaffold2045_22.9	Bra019144	99.38	804	5	0	190	993	1	804	0	1135
g5267	B.juncea_gss_scaffold2045_22.9	Bra019142	99.28	138	1	0	1	138	1	138	6e-84	246
g5270	B.juncea_gss_scaffold2045_22.9	Bra019141	100	286	0	0	1	286	1	286	0	599
g5277	B.juncea_gss_scaffold2048_19.2	Bra004131	99.42	173	1	0	49	221	197	369	2e-124	374
g5281	B.juncea_gss_scaffold2053_22.9	Bra033932	87.02	208	25	1	102	309	33	238	6e-122	372
g5294	B.juncea_gss_scaffold2060_24.1	Bra005525	90.82	294	27	0	79	372	409	702	3e-172	504
g5295	B.juncea_gss_scaffold2060_24.1	Bra005524	95.94	763	26	1	177	939	172	929	0	1412
g5296	B.juncea_gss_scaffold2060_24.1	Bra005523	100	223	0	0	1	223	1	223	4e-150	421
g5300	B.juncea_gss_scaffold2060_24.1	Bra005522	96.33	463	16	1	1	463	1	462	0	816
g5301	B.juncea_gss_scaffold2060_24.1	Bra005521	90.74	475	44	0	275	749	391	865	0	863
g5327	B.juncea_gss_scaffold2069_23.9	Bra031408	89.62	520	41	4	1	516	1	511	0	914
g5328	B.juncea_gss_scaffold2069_23.9	Bra031407	85.41	370	45	5	1	364	1	367	0	606
g5329	B.juncea_gss_scaffold2069_23.9	Bra031406	86.67	938	83	13	206	1126	1	913	0	1325
g5335	B.juncea_gss_scaffold2070_24.9	Bra028301	97.87	141	3	0	1	141	1	141	3e-90	267
g5362	B.juncea_gss_scaffold2080_23.8	Bra027320	99.41	337	2	0	78	414	176	512	0	686
g5363	B.juncea_gss_scaffold2080_23.8	Bra027319	100	336	0	0	79	414	177	512	0	663
g5364	B.juncea_gss_scaffold2080_23.8	Bra027318	100	211	0	0	1	211	1	211	1e-138	390
g5365	B.juncea_gss_scaffold2080_23.8	Bra027317	98.99	592	6	0	1	592	1	592	0	1130
g5366	B.juncea_gss_scaffold2080_23.8	Bra027316	96.7	333	6	3	1	329	1	332	0	619
g5367	B.juncea_gss_scaffold2080_23.8	Bra027313	95.25	295	9	1	1	290	1	295	1e-175	494
g5368	B.juncea_gss_scaffold2080_23.8	Bra021577	85.97	221	31	0	1	221	1	221	3e-114	338
g5369	B.juncea_gss_scaffold2080_23.8	Bra027310	93.1	609	1	1	1	568	1	609	0	1086
g5370	B.juncea_gss_scaffold2080_23.8	Bra027309	94.55	312	16	1	30	340	27	338	0	578
g5371	B.juncea_gss_scaffold2080_23.8	Bra027308	99.13	459	3	1	1	458	1	459	0	835
g5373	B.juncea_gss_scaffold2080_23.8	Bra027307	93.23	384	3	1	1	361	1	384	0	715
g5375	B.juncea_gss_scaffold2082_22.2	Bra012851	99.37	317	2	0	30	346	1	317	0	585
g5376	B.juncea_gss_scaffold2082_22.2	Bra012850	82.98	329	41	4	230	547	399	723	3e-168	507
g5377	B.juncea_gss_scaffold2082_22.2	Bra012849	96.92	389	6	1	1	383	1	389	0	629
g5378	B.juncea_gss_scaffold2082_22.2	Bra012848	98.25	114	2	0	1	114	1	114	1e-77	229
g5379	B.juncea_gss_scaffold2086_23.7	Bra020229	77.44	266	52	2	20	285	21	278	2e-86	263
g5380	B.juncea_gss_scaffold2086_23.7	Bra020228	91.37	197	17	0	15	211	133	329	3e-85	259
g5389	B.juncea_gss_scaffold2086_23.7	Bra020227	86.79	507	37	3	1	482	1	502	0	869
g5390	B.juncea_gss_scaffold2086_23.7	Bra006645	86.79	212	28	0	16	227	16	227	5e-118	340
g5392	B.juncea_gss_scaffold2086_23.7	Bra020225	93.37	815	53	1	1	815	1	814	0	1565
g5394	B.juncea_gss_scaffold2086_23.7	Bra029166	74.71	170	13	1	51	190	2	171	5e-83	252
g5395	B.juncea_gss_scaffold2086_23.7	Bra002438	74.73	364	87	3	1	361	14	375	0	512
g5415	B.juncea_gss_scaffold2091_23.1	Bra001207	99.39	329	2	0	1	329	1	329	0	660
g5417	B.juncea_gss_scaffold2091_23.1	Bra034896	82.14	336	2	2	1	278	1	336	3e-179	507
g5418	B.juncea_gss_scaffold2091_23.1	Bra034896	100	112	0	0	1	112	346	457	2e-77	238
g5423	B.juncea_gss_scaffold2091_23.1	Bra034895	99.46	186	1	0	10	195	16	201	4e-130	369
g5424	B.juncea_gss_scaffold2091_23.1	Bra034894	84.86	218	10	1	69	286	129	323	2e-102	306
g5425	B.juncea_gss_scaffold2092_22.2	Bra017617	99.77	428	1	0	1	428	1	428	0	822
g5426	B.juncea_gss_scaffold2094_24.2	Bra014287	88.62	123	14	0	1	123	190	312	6e-71	224
g5443	B.juncea_gss_scaffold2100_22.8	Bra034972	86.06	574	55	7	1	572	1	551	0	827
g5453	B.juncea_gss_scaffold2109_19.3	Bra039256	77.13	363	77	1	174	536	21	377	0	522
g5460	B.juncea_gss_scaffold2109_19.3	Bra037937	71.79	156	22	1	229	362	66	221	9e-67	220
g5470	B.juncea_gss_scaffold2109_19.3	Bra037925	71.79	801	135	4	1	749	1	762	0	1043
g5516	B.juncea_gss_scaffold2127_23.9	Bra033023	84.31	701	57	6	210	884	1	674	0	1115
g5517	B.juncea_gss_scaffold2127_23.9	Bra025297	77.82	266	18	2	1	225	1	266	9e-138	391
g5520	B.juncea_gss_scaffold2127_23.9	Bra033019	100	132	0	0	1	132	1	132	1e-96	277
g5521	B.juncea_gss_scaffold2127_23.9	Bra025285	86.33	512	31	7	383	873	38	531	0	701
g5522	B.juncea_gss_scaffold2127_23.9	Bra025283	81.76	921	71	9	1	883	1	862	0	1356
g5532	B.juncea_gss_scaffold2128_23.7	Bra039201	90.16	671	45	3	34	684	65	734	0	1097
g5555	B.juncea_gss_scaffold2136_16.7	Bra021084	86.21	145	20	0	21	165	362	506	8e-65	209
g5578	B.juncea_gss_scaffold2147_19.1	Bra013719	99.62	525	2	0	1	525	1	525	0	984
g5579	B.juncea_gss_scaffold2147_19.1	Bra013720	88.42	380	19	3	31	385	32	411	0	619
g5593	B.juncea_gss_scaffold2151_25.2	Bra007288	94.06	775	27	2	16	780	1	766	0	1501
g5599	B.juncea_gss_scaffold2151_25.2	Bra007291	85.89	404	29	2	177	553	275	677	0	629
g5600	B.juncea_gss_scaffold2151_25.2	Bra007292	92.86	224	3	1	71	281	72	295	1e-150	427
g5601	B.juncea_gss_scaffold2151_25.2	Bra007293	96.71	213	7	0	5	217	65	277	3e-152	433
g5602	B.juncea_gss_scaffold2151_25.2	Bra007294	93.14	350	20	1	1	346	1	350	0	576
g5603	B.juncea_gss_scaffold2151_25.2	Bra007295	88.26	230	18	3	1	223	1	228	3e-141	399
g5604	B.juncea_gss_scaffold2151_25.2	Bra007296	89.64	386	21	2	2	379	29	403	0	682
g5606	B.juncea_gss_scaffold2151_25.2	Bra007297	86.97	1105	49	4	78	1092	176	1275	0	1743
g5607	B.juncea_gss_scaffold2151_25.2	Bra007299	82.9	310	15	5	26	301	32	337	5e-160	457
g5608	B.juncea_gss_scaffold2151_25.2	Bra007300	95.59	227	8	1	4	228	5	231	2e-138	392
g5610	B.juncea_gss_scaffold2151_25.2	Bra007301	99.16	119	1	0	102	220	32	150	5e-83	249
g5635	B.juncea_gss_scaffold2158_23.4	Bra029944	92.12	609	43	3	1	606	1	607	0	974
g5644	B.juncea_gss_scaffold2158_23.4	Bra029943	98.71	232	3	0	19	250	373	604	4e-171	489
g5652	B.juncea_gss_scaffold2161_24.2	Bra027102	93.91	197	11	1	1	196	1	197	3e-134	378
g5654	B.juncea_gss_scaffold2161_24.2	Bra027104	87.97	374	28	4	91	456	88	452	5e-170	516
g5655	B.juncea_gss_scaffold2161_24.2	Bra027105	80.45	312	26	1	136	412	1	312	2e-174	494
g5656	B.juncea_gss_scaffold2161_24.2	Bra027106	86.01	393	38	1	1	393	1	376	0	693
g5657	B.juncea_gss_scaffold2161_24.2	Bra027108	94.71	378	12	2	212	589	1	370	0	596
g5658	B.juncea_gss_scaffold2161_24.2	Bra027109	95.95	148	6	0	1	148	1	148	1e-73	221
g5659	B.juncea_gss_scaffold2161_24.2	Bra040468	99.13	231	2	0	1	231	588	818	3e-143	424
g5660	B.juncea_gss_scaffold2161_24.2	Bra031472	75.71	387	39	6	1	368	1	351	6e-172	497
g5684	B.juncea_gss_scaffold2176_26.0	Bra028743	79.39	781	52	6	1	677	1	776	0	1116
g5685	B.juncea_gss_scaffold2176_26.0	Bra028742	92.47	279	14	2	50	321	44	322	2e-174	490
g5695	B.juncea_gss_scaffold2178_16.0	Bra036398	77.18	149	34	0	113	261	25	173	2e-77	236
g5697	B.juncea_gss_scaffold2179_24.5	Bra029615	84.38	653	34	4	2	622	3	619	0	993
g5698	B.juncea_gss_scaffold2179_24.5	Bra001230	84.09	132	21	0	1	132	1	132	7e-73	229
g5699	B.juncea_gss_scaffold2179_24.5	Bra029617	89.33	609	35	5	1	594	1	594	0	897
g5700	B.juncea_gss_scaffold2179_24.5	Bra029618	89.36	752	48	3	2	753	3	722	0	1293
g5701	B.juncea_gss_scaffold2179_24.5	Bra029618	84.85	429	8	2	1	372	752	1180	0	692
g5703	B.juncea_gss_scaffold2179_24.5	Bra029621	91.67	276	21	1	1	276	1	274	3e-180	501
g5704	B.juncea_gss_scaffold2179_24.5	Bra001235	84.52	420	10	2	1	365	520	939	0	641
g5705	B.juncea_gss_scaffold2179_24.5	Bra029622	82.61	483	19	6	99	554	95	539	0	693
g5706	B.juncea_gss_scaffold2179_24.5	Bra029623	81.6	212	33	3	3	209	4	214	2e-84	253
g5707	B.juncea_gss_scaffold2179_24.5	Bra029624	92.99	542	36	2	1	542	1	540	0	1009
g5708	B.juncea_gss_scaffold2179_24.5	Bra029625	87.6	387	34	5	160	540	259	637	0	602
g5709	B.juncea_gss_scaffold2179_24.5	Bra029626	84.16	202	23	3	1	196	2	200	7e-100	291
g5710	B.juncea_gss_scaffold2179_24.5	Bra029628	89.32	1939	92	8	1	1850	1	1913	0	3448
g5711	B.juncea_gss_scaffold2179_24.5	Bra029629	85.22	203	17	3	1	190	1	203	1e-96	283
g5712	B.juncea_gss_scaffold2179_24.5	Bra029630	87.69	593	52	5	1	573	1	592	0	959
g5713	B.juncea_gss_scaffold2179_24.5	Bra029631	75.25	408	61	7	1	407	1	369	1e-140	411
g5714	B.juncea_gss_scaffold2179_24.5	Bra029632	90.76	552	35	11	1	542	1	546	0	874
g5715	B.juncea_gss_scaffold2179_24.5	Bra029633	86.27	386	33	7	1	382	1	370	0	604
g5717	B.juncea_gss_scaffold2179_24.5	Bra029634	87.8	459	51	3	1	459	1	454	0	751
g5721	B.juncea_gss_scaffold2180_23.2	Bra039071	92.63	190	10	2	1	188	1	188	2e-98	287
g5727	B.juncea_gss_scaffold2180_23.2	Bra039072	96.67	120	4	0	13	132	12	131	2e-69	209
g5733	B.juncea_gss_scaffold2180_23.2	Bra039075	78.02	182	30	6	1	179	1	175	3e-79	237
g5735	B.juncea_gss_scaffold2180_23.2	Bra039077	96.5	457	15	1	1	457	333	788	0	914
g5740	B.juncea_gss_scaffold2180_23.2	Bra039081	89.32	412	43	1	1	411	1	412	0	681
g5747	B.juncea_gss_scaffold2182_24.1	Bra015890	84.91	232	30	4	18	246	14	243	8e-113	328
g5748	B.juncea_gss_scaffold2182_24.1	Bra015889	91.44	864	31	2	1	821	1	864	0	1604
g5750	B.juncea_gss_scaffold2182_24.1	Bra015888	73.39	372	44	9	1	356	1	333	4e-174	494
g5751	B.juncea_gss_scaffold2182_24.1	Bra015887	78.17	339	25	11	1	331	1	298	1e-150	429
g5752	B.juncea_gss_scaffold2182_24.1	Bra015886	91.67	120	8	1	31	150	34	151	4e-65	199
g5756	B.juncea_gss_scaffold2182_24.1	Bra015884	86.82	493	48	5	1	488	1	481	0	806
g5757	B.juncea_gss_scaffold2182_24.1	Bra015883	84.47	425	9	3	1	380	1	413	0	702
g5759	B.juncea_gss_scaffold2182_24.1	Bra015882	90.07	141	14	0	14	154	2	142	6e-73	221
g5760	B.juncea_gss_scaffold2182_24.1	Bra015881	86.16	224	22	2	1	224	1	215	4e-134	380
g5761	B.juncea_gss_scaffold2182_24.1	Bra015880	83.86	254	30	6	1	252	1	245	2e-134	383
g5780	B.juncea_gss_scaffold2192_22.9	Bra018525	80.92	414	55	7	58	469	7	398	0	516
g5782	B.juncea_gss_scaffold2192_22.9	Bra021350	76.64	107	25	0	1	107	562	668	2e-52	177
g5783	B.juncea_gss_scaffold2192_22.9	Bra018524	73.7	308	45	2	72	352	129	427	9e-161	464
g5803	B.juncea_gss_scaffold2195_24.3	Bra015346	100	297	0	0	1	297	1	297	0	611
g5804	B.juncea_gss_scaffold2195_24.3	Bra015347	100	387	0	0	35	421	11	397	0	764
g5805	B.juncea_gss_scaffold2195_24.3	Bra015348	100	631	0	0	1	631	1	631	0	1085
g5806	B.juncea_gss_scaffold2195_24.3	Bra015349	99.83	588	1	0	1	588	1	588	0	1028
g5807	B.juncea_gss_scaffold2195_24.3	Bra015351	93.03	244	16	1	1	244	1	243	2e-145	427
g5808	B.juncea_gss_scaffold2196_20.5	Bra014963	77.41	974	102	8	57	915	337	1307	0	1416
g5812	B.juncea_gss_scaffold2196_20.5	Bra028319	98.37	184	3	0	1	184	1	184	3e-130	375
g5817	B.juncea_gss_scaffold2201_25.1	Bra023215	90.53	169	16	0	1	169	539	707	5e-90	286
g5820	B.juncea_gss_scaffold2201_25.1	Bra010057	99.16	238	2	0	1	238	1	238	1e-176	494
g5848	B.juncea_gss_scaffold2212_24.4	Bra003908	97.06	102	1	2	1	102	1	100	9e-53	164
g5849	B.juncea_gss_scaffold2212_24.4	Bra003909	77.76	544	38	3	21	564	21	481	0	852
g5850	B.juncea_gss_scaffold2212_24.4	Bra003910	90.03	361	32	2	571	928	19	378	0	625
g5851	B.juncea_gss_scaffold2212_24.4	Bra003917	87.29	118	15	0	1	118	200	317	3e-69	219
g5853	B.juncea_gss_scaffold2212_24.4	Bra003912	80.85	726	34	6	3	653	1	696	0	1077
g5860	B.juncea_gss_scaffold2213_22.7	Bra038523	97.1	310	9	0	1	310	2	311	8e-147	419
g5861	B.juncea_gss_scaffold2213_22.7	Bra038522	96.47	481	12	2	1	476	1	481	0	925
g5863	B.juncea_gss_scaffold2213_22.7	Bra038520	100	306	0	0	1	306	1	306	0	600
g5864	B.juncea_gss_scaffold2213_22.7	Bra038519	82.05	557	26	4	1	483	1	557	0	854
g5872	B.juncea_gss_scaffold2217_24.3	Bra030973	86.83	167	16	1	10	176	74	234	6e-100	293
g5877	B.juncea_gss_scaffold2217_24.3	Bra016167	88.07	1576	106	19	1	1529	1	1541	0	2633
g5878	B.juncea_gss_scaffold2217_24.3	Bra016166	94.87	195	9	1	1	194	1	195	4e-115	330
g5879	B.juncea_gss_scaffold2217_24.3	Bra016165	91.17	623	45	4	1	620	1	616	0	1084
g5880	B.juncea_gss_scaffold2217_24.3	Bra016164	86.41	184	23	1	1	184	15	196	4e-106	306
g5881	B.juncea_gss_scaffold2217_24.3	Bra030032	91.78	146	11	1	27	172	80	224	1e-87	262
g5882	B.juncea_gss_scaffold2217_24.3	Bra016163	95.18	539	25	1	47	584	1	539	0	1034
g5883	B.juncea_gss_scaffold2217_24.3	Bra016162	97.33	150	4	0	1	150	1	150	1e-81	241
g5890	B.juncea_gss_scaffold2223_22.9	Bra021754	79.45	326	65	1	1	324	1	326	2e-167	494
g5907	B.juncea_gss_scaffold2229_25.2	Bra027010	93.27	104	7	0	1	104	1	104	8e-57	182
g5935	B.juncea_gss_scaffold2241_16.7	Bra023215	75.13	189	16	1	82	239	472	660	4e-80	262
g5947	B.juncea_gss_scaffold2246_24.8	Bra021952	99.44	177	1	0	1	177	1	177	2e-120	363
g5948	B.juncea_gss_scaffold2246_24.8	Bra021952	98.31	651	4	1	1	651	183	826	0	1278
g5949	B.juncea_gss_scaffold2246_24.8	Bra021951	97.16	176	4	1	1	176	1	175	2e-122	350
g5951	B.juncea_gss_scaffold2246_24.8	Bra021950	98.57	559	6	1	1	557	1	559	0	933
g5952	B.juncea_gss_scaffold2246_24.8	Bra021949	93.02	516	13	2	24	517	24	538	0	942
g5953	B.juncea_gss_scaffold2246_24.8	Bra013930	79.28	111	23	0	71	181	20	130	2e-58	184
g5954	B.juncea_gss_scaffold2246_24.8	Bra021948	73.68	285	0	2	1	210	56	340	3e-138	395
g5981	B.juncea_gss_scaffold2253_23.1	Bra024267	100	288	0	0	47	334	47	334	0	579
g5982	B.juncea_gss_scaffold2253_23.1	Bra024268	100	260	0	0	1	260	74	333	4e-176	493
g5983	B.juncea_gss_scaffold2253_23.1	Bra024269	100	328	0	0	1	328	1	328	0	663
g5994	B.juncea_gss_scaffold2271_19.6	Bra032219	85.15	101	15	0	269	369	3	103	1e-51	181
g6016	B.juncea_gss_scaffold2281_23.3	Bra033211	70.87	127	29	2	211	336	91	210	4e-32	130
g6024	B.juncea_gss_scaffold2289_21.4	Bra026347	97.05	373	5	1	1	367	1	373	0	605
g6025	B.juncea_gss_scaffold2289_21.4	Bra010402	81.28	422	77	2	11	431	1	421	0	698
g6026	B.juncea_gss_scaffold2289_21.4	Bra026344	100	257	0	0	1	257	1	257	0	507
g6029	B.juncea_gss_scaffold2295_24.0	Bra032325	85.89	248	35	0	41	288	1	248	2e-160	451
g6031	B.juncea_gss_scaffold2295_24.0	Bra032323	97.48	159	4	0	1	159	1	159	8e-94	273
g6046	B.juncea_gss_scaffold2306_23.6	Bra032678	76.96	204	47	0	173	376	198	401	1e-96	318
g6047	B.juncea_gss_scaffold2306_23.6	Bra015107	76.12	289	10	3	1	232	152	438	3e-148	424
g6049	B.juncea_gss_scaffold2307_24.4	Bra038129	91.74	751	43	6	23	764	23	763	0	1361
g6066	B.juncea_gss_scaffold2307_24.4	Bra038128	98.09	262	5	0	13	274	1	262	0	546
g6067	B.juncea_gss_scaffold2307_24.4	Bra038127	98.6	641	9	0	1	641	1	641	0	1286
g6068	B.juncea_gss_scaffold2307_24.4	Bra039674	73.37	338	53	3	170	470	9	346	3e-160	462
g6069	B.juncea_gss_scaffold2307_24.4	Bra038125	94	150	8	1	1	149	1	150	1e-91	266
g6072	B.juncea_gss_scaffold2307_24.4	Bra038124	90.2	1031	86	3	3	1033	4	1019	0	1700
g6080	B.juncea_gss_scaffold2307_24.4	Bra038121	88.75	578	25	4	1	541	437	1011	0	971
g6081	B.juncea_gss_scaffold2307_24.4	Bra038121	92.06	403	25	2	9	405	1	402	0	756
g6082	B.juncea_gss_scaffold2307_24.4	Bra038096	95.65	115	5	0	1	115	1	115	3e-74	222
g6090	B.juncea_gss_scaffold2307_24.4	Bra038097	86.36	506	49	6	1	506	1	486	0	839
g6091	B.juncea_gss_scaffold2307_24.4	Bra027259	73.02	808	167	13	1	772	1	793	0	1018
g6096	B.juncea_gss_scaffold2310_23.1	Bra035329	71.64	134	38	0	191	324	9	142	4e-60	198
g6097	B.juncea_gss_scaffold2310_23.1	Bra040661	77	100	16	2	1	100	78	170	7e-39	137
g6102	B.juncea_gss_scaffold2314_23.4	Bra005759	79.62	314	63	1	1	314	1	313	1e-159	452
g6103	B.juncea_gss_scaffold2314_23.4	Bra005758	73.74	297	62	3	1	286	1	292	7e-133	389
g6104	B.juncea_gss_scaffold2314_23.4	Bra005758	81.64	414	71	3	1	410	1	413	0	622
g6105	B.juncea_gss_scaffold2314_23.4	Bra009575	77.02	161	30	2	1	155	1	160	4e-72	218
g6108	B.juncea_gss_scaffold2314_23.4	Bra005755	93.45	351	23	0	3	353	7	357	0	644
g6109	B.juncea_gss_scaffold2314_23.4	Bra009568	76.73	202	38	6	1	194	1	201	8e-90	269
g6110	B.juncea_gss_scaffold2314_23.4	Bra005753	84.65	443	64	2	26	464	27	469	0	753
g6111	B.juncea_gss_scaffold2314_23.4	Bra005749	95.57	406	18	0	1	406	1	406	0	766
g6112	B.juncea_gss_scaffold2314_23.4	Bra005748	86.83	714	74	3	149	862	1	694	0	1194
g6113	B.juncea_gss_scaffold2314_23.4	Bra005747	86.76	355	39	2	1	348	9	362	0	633
g6115	B.juncea_gss_scaffold2314_23.4	Bra005744	84.25	127	4	2	2	128	32	142	6e-57	177
g6116	B.juncea_gss_scaffold2314_23.4	Bra028854	83.02	318	34	5	1	317	135	433	7e-174	494
g6117	B.juncea_gss_scaffold2314_23.4	Bra028854	72.66	128	25	4	1	118	1	128	2e-27	106
g6119	B.juncea_gss_scaffold2315_24.1	Bra032107	96.54	578	17	2	19	593	20	597	0	1144
g6121	B.juncea_gss_scaffold2315_24.1	Bra032105	93.54	294	19	0	1	294	1	294	0	530
g6122	B.juncea_gss_scaffold2315_24.1	Bra032104	91.38	406	32	2	1	405	1	404	0	664
g6153	B.juncea_gss_scaffold2325_25.9	Bra014028	83.46	133	14	2	1	129	1	129	1e-66	204
g6154	B.juncea_gss_scaffold2326_24.1	Bra036115	97.83	323	7	0	1	323	1	323	0	589
g6155	B.juncea_gss_scaffold2326_24.1	Bra009986	75.21	363	63	9	3	341	4	363	9e-143	415
g6157	B.juncea_gss_scaffold2326_24.1	Bra009987	80.95	105	16	1	1	101	1	105	3e-53	167
g6158	B.juncea_gss_scaffold2326_24.1	Bra040115	100	133	0	0	1	133	1	133	7e-92	266
g6159	B.juncea_gss_scaffold2326_24.1	Bra036118	86.94	444	33	3	2	420	1	444	0	750
g6160	B.juncea_gss_scaffold2326_24.1	Bra036119	94.22	294	16	1	1	293	89	382	0	546
g6161	B.juncea_gss_scaffold2326_24.1	Bra036120	93.27	416	6	1	1	394	1	416	0	655
g6162	B.juncea_gss_scaffold2326_24.1	Bra036121	90.3	237	22	1	1	237	1	236	8e-95	281
g6166	B.juncea_gss_scaffold2326_24.1	Bra009463	82.08	106	18	1	4	109	33	137	6e-61	186
g6167	B.juncea_gss_scaffold2326_24.1	Bra036123	78.89	180	29	2	1	179	1	172	8e-98	298
g6168	B.juncea_gss_scaffold2326_24.1	Bra036124	84.69	392	32	4	1	372	10	393	0	669
g6170	B.juncea_gss_scaffold2327_23.7	Bra018844	93.16	1169	33	5	1	1139	1	1152	0	2149
g6171	B.juncea_gss_scaffold2327_23.7	Bra018842	100	182	0	0	1	182	1	182	1e-121	345
g6172	B.juncea_gss_scaffold2327_23.7	Bra018841	98.38	493	7	1	25	517	25	516	0	923
g6175	B.juncea_gss_scaffold2327_23.7	Bra018839	99.4	334	2	0	1	334	1	334	1e-170	486
g6176	B.juncea_gss_scaffold2327_23.7	Bra018838	94.47	561	2	1	1	561	1	532	0	1086
g6177	B.juncea_gss_scaffold2327_23.7	Bra018837	100	147	0	0	1	147	1	147	4e-95	275
g6178	B.juncea_gss_scaffold2327_23.7	Bra018836	94.12	986	13	3	44	1029	1	941	0	1801
g6179	B.juncea_gss_scaffold2327_23.7	Bra018835	73.8	664	19	6	1	523	1	650	0	852
g6202	B.juncea_gss_scaffold2345_21.5	Bra009034	89.85	473	0	1	1	473	1	425	0	816
g6203	B.juncea_gss_scaffold2345_21.5	Bra006059	86.6	485	65	0	1	485	1	485	0	835
g6204	B.juncea_gss_scaffold2345_21.5	Bra006059	78.52	270	43	4	1	255	217	486	2e-141	410
g6218	B.juncea_gss_scaffold2348_22.0	Bra035348	96.61	177	5	1	1	176	1	177	2e-113	324
g6234	B.juncea_gss_scaffold2355_28.2	Bra033782	95.7	372	14	1	1	372	1	370	0	610
g6259	B.juncea_gss_scaffold2372_25.2	Bra037080	99.26	135	1	0	1	135	1	135	1e-80	238
g6271	B.juncea_gss_scaffold2380_23.7	Bra000647	77.03	553	86	9	1	524	1	541	0	696
g6277	B.juncea_gss_scaffold2380_23.7	Bra000646	85.77	253	28	3	1	249	26	274	4e-112	329
g6280	B.juncea_gss_scaffold2380_23.7	Bra000640	91.56	320	27	0	22	341	1	320	0	593
g6281	B.juncea_gss_scaffold2380_23.7	Bra000641	97.01	268	7	1	1	267	774	1041	3e-168	497
g6282	B.juncea_gss_scaffold2380_23.7	Bra000641	87.68	714	30	5	38	695	36	747	0	994
g6300	B.juncea_gss_scaffold2389_22.4	Bra035317	83.64	110	17	1	738	847	12	120	2e-50	190
g6307	B.juncea_gss_scaffold2397_18.1	Bra013727	81.73	104	18	1	1	104	1	103	6e-54	167
g6327	B.juncea_gss_scaffold2402_22.4	Bra035759	99.46	371	2	0	1	371	1	371	0	725
g6328	B.juncea_gss_scaffold2402_22.4	Bra035756	99.27	410	2	1	86	495	112	520	0	753
g6329	B.juncea_gss_scaffold2402_22.4	Bra035755	70.47	149	28	2	1	149	1	133	4e-47	152
g6330	B.juncea_gss_scaffold2402_22.4	Bra035754	100	368	0	0	1	368	1	368	0	763
g6345	B.juncea_gss_scaffold2404_24.4	Bra018348	82.48	371	8	3	1	315	5	374	0	575
g6346	B.juncea_gss_scaffold2404_24.4	Bra018351	87.64	963	87	10	1	955	1	939	0	1565
g6349	B.juncea_gss_scaffold2404_24.4	Bra018353	99	201	2	0	1	201	1	201	7e-131	370
g6360	B.juncea_gss_scaffold2411_26.8	Bra032368	97.67	814	19	0	1	814	1	814	0	1536
g6373	B.juncea_gss_scaffold2412_19.5	Bra021351	86.73	226	30	0	167	392	194	419	3e-136	400
g6377	B.juncea_gss_scaffold2413_25.2	Bra037477	98.66	372	5	0	1	372	1	372	0	622
g6378	B.juncea_gss_scaffold2413_25.2	Bra037476	98.77	163	2	0	1	163	1	163	4e-90	263
g6379	B.juncea_gss_scaffold2413_25.2	Bra037475	98.53	340	5	0	1	340	1	340	0	619
g6380	B.juncea_gss_scaffold2413_25.2	Bra037474	88.68	380	19	5	129	501	85	447	0	661
g6381	B.juncea_gss_scaffold2413_25.2	Bra037473	99.52	209	1	0	44	252	1	209	4e-153	429
g6439	B.juncea_gss_scaffold2434_24.2	Bra016360	84.55	110	15	2	52	159	33	142	1e-54	174
g6440	B.juncea_gss_scaffold2434_24.2	Bra024565	93.12	160	11	0	20	179	1	160	1e-108	311
g6441	B.juncea_gss_scaffold2434_24.2	Bra024564	79.89	184	27	2	1	176	1	182	2e-101	293
g6442	B.juncea_gss_scaffold2434_24.2	Bra024564	82.51	183	29	2	1	181	1	182	1e-92	271
g6468	B.juncea_gss_scaffold2453_23.1	Bra000153	78.81	151	25	3	2	148	323	470	1e-74	234
g6472	B.juncea_gss_scaffold2453_23.1	Bra000153	71.43	147	17	2	2	124	333	478	7e-64	206
g6477	B.juncea_gss_scaffold2453_23.1	Bra018007	95.35	172	8	0	1	172	182	353	3e-119	345
g6478	B.juncea_gss_scaffold2453_23.1	Bra029933	88.15	135	16	0	8	142	3	137	2e-79	242
g6490	B.juncea_gss_scaffold2456_17.2	Bra026594	76.47	102	24	0	2	103	64	165	5e-48	155
g6492	B.juncea_gss_scaffold2457_23.0	Bra040269	71.01	169	49	0	57	225	1	169	9e-81	243
g6497	B.juncea_gss_scaffold2457_23.0	Bra023153	70.61	347	48	5	1	298	1	342	6e-146	418
g6499	B.juncea_gss_scaffold2457_23.0	Bra039878	94.88	449	18	2	1	448	1	445	0	743
g6527	B.juncea_gss_scaffold2477_22.8	Bra018348	93.58	405	4	3	1	405	1	383	0	733
g6533	B.juncea_gss_scaffold2479_24.5	Bra036405	95.72	467	14	1	12	478	1	461	0	895
g6540	B.juncea_gss_scaffold2480_24.0	Bra028386	72.27	743	105	10	1	666	1	719	0	984
g6542	B.juncea_gss_scaffold2480_24.0	Bra028387	93.98	133	8	0	1	133	1	133	4e-76	226
g6543	B.juncea_gss_scaffold2480_24.0	Bra028388	83.31	731	74	9	1	715	1	699	0	1106
g6545	B.juncea_gss_scaffold2480_24.0	Bra028389	86.51	289	14	4	6	274	3	286	2e-121	357
g6546	B.juncea_gss_scaffold2480_24.0	Bra028390	92.91	437	28	3	177	610	270	706	0	830
g6554	B.juncea_gss_scaffold2489_20.4	Bra036880	73.53	170	40	3	300	468	1	166	1e-74	238
g6556	B.juncea_gss_scaffold2492_21.1	Bra017902	88.29	316	20	3	1	302	1	313	0	551
g6564	B.juncea_gss_scaffold2492_21.1	Bra017903	76.15	109	12	2	1	109	1	95	1e-47	152
g6574	B.juncea_gss_scaffold2494_20.4	Bra018033	85.37	123	18	0	1	123	172	294	3e-70	226
g6608	B.juncea_gss_scaffold2514_23.2	Bra005656	92.38	105	8	0	128	232	28	132	9e-64	198
g6612	B.juncea_gss_scaffold2520_23.4	Bra023678	92.63	529	39	0	1	529	4	532	0	951
g6613	B.juncea_gss_scaffold2520_23.4	Bra006463	86.56	387	41	3	1	378	1	385	0	659
g6615	B.juncea_gss_scaffold2520_23.4	Bra023680	97.97	394	7	1	2	395	5	397	0	728
g6616	B.juncea_gss_scaffold2520_23.4	Bra023683	83.95	430	60	7	15	436	5	433	0	608
g6618	B.juncea_gss_scaffold2520_23.4	Bra023684	93.63	314	18	1	21	334	2	313	3e-176	495
g6627	B.juncea_gss_scaffold2520_23.4	Bra023685	93.81	679	33	4	1	672	1	677	0	1066
g6628	B.juncea_gss_scaffold2520_23.4	Bra023686	100	195	0	0	177	371	277	471	1e-137	405
g6629	B.juncea_gss_scaffold2520_23.4	Bra023688	98.04	102	2	0	1	102	1	102	4e-69	205
g6639	B.juncea_gss_scaffold2525_21.8	Bra034485	100	240	0	0	343	582	62	301	3e-171	492
g6689	B.juncea_gss_scaffold2550_24.2	Bra036692	95.99	598	14	1	569	1156	722	1319	0	1013
g6701	B.juncea_gss_scaffold2558_23.5	Bra008742	85.34	116	16	1	1	115	504	619	5e-43	151
g6702	B.juncea_gss_scaffold2558_23.5	Bra008743	88.32	368	39	1	1	364	1	368	0	622
g6704	B.juncea_gss_scaffold2558_23.5	Bra008744	83.58	201	29	2	1	201	1	197	2e-81	244
g6708	B.juncea_gss_scaffold2562_21.8	Bra015861	75.76	132	29	2	1	130	1	131	4e-29	105
g6709	B.juncea_gss_scaffold2562_21.8	Bra015860	87.3	614	40	5	1	576	1	614	0	952
g6710	B.juncea_gss_scaffold2562_21.8	Bra015859	89.07	540	58	1	21	560	1	539	0	946
g6711	B.juncea_gss_scaffold2562_21.8	Bra015858	99.38	486	2	1	1	485	1	486	0	825
g6715	B.juncea_gss_scaffold2562_21.8	Bra015857	94.35	301	13	4	1	299	1	299	1e-144	414
g6719	B.juncea_gss_scaffold2566_23.5	Bra010674	93.65	488	9	1	1	466	1	488	0	931
g6725	B.juncea_gss_scaffold2568_24.1	Bra038775	80.28	933	129	10	1	893	1	918	0	1391
g6726	B.juncea_gss_scaffold2568_24.1	Bra038776	85.03	481	37	4	73	550	204	652	0	712
g6727	B.juncea_gss_scaffold2568_24.1	Bra038778	90.94	276	22	2	1	275	1	274	2e-175	516
g6729	B.juncea_gss_scaffold2568_24.1	Bra038779	88.89	171	18	1	1	170	1	171	9e-84	249
g6730	B.juncea_gss_scaffold2568_24.1	Bra038780	91.89	333	25	1	1	333	1	331	0	632
g6732	B.juncea_gss_scaffold2568_24.1	Bra013511	93.86	114	6	1	20	133	10	122	4e-69	219
g6733	B.juncea_gss_scaffold2568_24.1	Bra013507	83.26	699	67	4	51	711	10	696	0	1109
g6734	B.juncea_gss_scaffold2568_24.1	Bra038785	96.45	563	20	0	1	563	31	593	0	1103
g6735	B.juncea_gss_scaffold2568_24.1	Bra038786	82.07	145	1	1	1	120	1	145	9e-79	232
g6738	B.juncea_gss_scaffold2568_24.1	Bra038789	85.02	207	30	1	1	207	1	206	5e-121	346
g6740	B.juncea_gss_scaffold2568_24.1	Bra038790	74.62	130	32	1	1	129	1	130	2e-66	203
g6741	B.juncea_gss_scaffold2568_24.1	Bra038791	95.15	268	13	0	1	268	1	268	0	536
g6742	B.juncea_gss_scaffold2568_24.1	Bra038792	88.54	157	18	0	1	157	1	157	1e-93	273
g6744	B.juncea_gss_scaffold2568_24.1	Bra038794	86.31	431	56	2	1	429	1	430	0	717
g6745	B.juncea_gss_scaffold2568_24.1	Bra038795	99.3	285	2	0	1	285	147	431	0	597
g6749	B.juncea_gss_scaffold2573_23.9	Bra002340	76.12	201	37	1	120	320	79	268	1e-97	314
g6756	B.juncea_gss_scaffold2578_24.7	Bra020714	93.29	149	10	0	1	149	8	156	3e-97	281
g6757	B.juncea_gss_scaffold2578_24.7	Bra037509	92.94	765	51	2	1	764	1	763	0	1453
g6758	B.juncea_gss_scaffold2578_24.7	Bra037510	90.18	550	49	1	16	560	16	565	0	1016
g6759	B.juncea_gss_scaffold2578_24.7	Bra037511	90.53	243	23	0	372	614	130	372	2e-163	476
g6770	B.juncea_gss_scaffold2581_23.9	Bra037606	90.8	261	20	1	1	261	1	257	6e-176	504
g6805	B.juncea_gss_scaffold2588_19.6	Bra040352	85.66	279	29	1	1	268	106	384	2e-132	384
g6825	B.juncea_gss_scaffold2597_19.2	Bra037852	81.03	116	22	0	1	116	26	141	2e-51	180
g6828	B.juncea_gss_scaffold2597_19.2	Bra040269	70	130	35	3	94	223	1	126	2e-55	180
g6831	B.juncea_gss_scaffold2597_19.2	Bra036968	77.46	142	30	1	1	140	1	142	1e-59	189
g6853	B.juncea_gss_scaffold2599_20.0	Bra023253	72.93	133	33	3	242	372	54	185	2e-53	179
g6856	B.juncea_gss_scaffold2599_20.0	Bra033869	85.51	283	40	1	1	282	42	324	1e-167	490
g6860	B.juncea_gss_scaffold2601_23.9	Bra025816	96.45	732	25	1	1	732	1	731	0	1423
g6861	B.juncea_gss_scaffold2601_23.9	Bra025817	81.15	520	50	5	1	490	1	502	0	795
g6862	B.juncea_gss_scaffold2601_23.9	Bra025818	89.67	368	38	0	46	413	178	545	0	679
g6863	B.juncea_gss_scaffold2601_23.9	Bra012229	87.83	115	14	0	1	115	1	115	4e-69	206
g6864	B.juncea_gss_scaffold2601_23.9	Bra025819	80.73	275	43	5	1	269	1	271	1e-70	222
g6866	B.juncea_gss_scaffold2601_23.9	Bra025821	92.59	135	10	0	1	135	1	135	3e-75	224
g6867	B.juncea_gss_scaffold2601_23.9	Bra025822	91.33	542	40	2	1	536	1	541	0	978
g6869	B.juncea_gss_scaffold2601_23.9	Bra012232	79.41	471	93	3	1	470	1	468	0	704
g6870	B.juncea_gss_scaffold2601_23.9	Bra025823	87.44	414	50	2	89	501	186	598	0	650
g6871	B.juncea_gss_scaffold2601_23.9	Bra025825	70.73	164	31	3	53	213	202	351	2e-69	219
g6872	B.juncea_gss_scaffold2601_23.9	Bra025826	93.99	566	29	2	1	562	1	565	0	1036
g6888	B.juncea_gss_scaffold2611_23.4	Bra032325	100	232	0	0	1	232	1	232	9e-175	487
g6889	B.juncea_gss_scaffold2611_23.4	Bra032324	100	236	0	0	1	236	1	236	1e-148	418
g6890	B.juncea_gss_scaffold2611_23.4	Bra032323	100	159	0	0	1	159	1	159	6e-105	301
g6891	B.juncea_gss_scaffold2611_23.4	Bra032322	99.25	134	1	0	1	134	8	141	2e-71	214
g6893	B.juncea_gss_scaffold2611_23.4	Bra032321	100	135	0	0	1	135	1	135	1e-87	255
g6894	B.juncea_gss_scaffold2611_23.4	Bra032320	100	246	0	0	1	246	1	246	4e-136	387
g6895	B.juncea_gss_scaffold2611_23.4	Bra032319	91.35	578	29	2	179	738	179	753	0	1092
g6896	B.juncea_gss_scaffold2611_23.4	Bra032318	89.9	208	7	2	1	207	1	195	2e-129	367
g6897	B.juncea_gss_scaffold2611_23.4	Bra032317	78.32	143	18	3	1	130	1	143	8e-60	186
g6899	B.juncea_gss_scaffold2611_23.4	Bra032316	99.49	792	4	0	1	792	1	792	0	1477
g6900	B.juncea_gss_scaffold2611_23.4	Bra032315	96.31	217	7	1	1	216	1	217	1e-148	418
g6901	B.juncea_gss_scaffold2611_23.4	Bra032314	99.4	167	1	0	157	323	210	376	6e-73	233
g6920	B.juncea_gss_scaffold2626_23.6	Bra032749	96.25	347	13	0	1	347	125	471	0	669
g6922	B.juncea_gss_scaffold2626_23.6	Bra036889	78.69	122	19	1	1	115	1	122	7e-64	193
g6926	B.juncea_gss_scaffold2626_23.6	Bra013999	76.1	820	90	4	11	728	5	820	0	1093
g6941	B.juncea_gss_scaffold2631_24.1	Bra031268	87.98	233	10	1	1	233	1	215	4e-120	345
g6947	B.juncea_gss_scaffold2634_12.9	Bra037928	70	100	29	1	21	120	45	143	9e-40	139
g6971	B.juncea_gss_scaffold2643_26.0	Bra013060	77.42	155	35	0	1	155	9	163	1e-83	254
g6973	B.juncea_gss_scaffold2644_20.6	Bra002112	89.09	559	59	1	19	577	19	575	0	922
g6974	B.juncea_gss_scaffold2645_19.8	Bra015025	100	279	0	0	176	454	292	570	0	596
g7017	B.juncea_gss_scaffold2663_22.4	Bra021091	73.83	107	20	1	71	177	15	113	8e-48	161
g7024	B.juncea_gss_scaffold2668_21.3	Bra027517	80.45	445	65	5	11	446	30	461	0	554
g7026	B.juncea_gss_scaffold2668_21.3	Bra033706	87.9	372	4	2	1	372	1	331	0	607
g7035	B.juncea_gss_scaffold2679_24.0	Bra034986	87.1	124	6	1	2	115	3	126	1e-57	179
g7055	B.juncea_gss_scaffold2679_24.0	Bra034988	87.25	1271	82	8	1	1193	1	1269	0	2078
g7056	B.juncea_gss_scaffold2679_24.0	Bra034989	78.52	149	13	1	17	165	23	152	1e-74	224
g7070	B.juncea_gss_scaffold2680_24.1	Bra039194	89.69	776	70	4	1	768	1	774	0	1281
g7071	B.juncea_gss_scaffold2680_24.1	Bra032176	83.45	296	31	6	1	293	1	281	4e-149	424
g7075	B.juncea_gss_scaffold2681_25.0	Bra020448	100	190	0	0	1	190	1	190	2e-83	249
g7076	B.juncea_gss_scaffold2681_25.0	Bra002733	99.47	566	3	0	3	568	4	569	0	1031
g7077	B.juncea_gss_scaffold2681_25.0	Bra020446	96.93	163	5	0	42	204	40	202	1e-75	230
g7078	B.juncea_gss_scaffold2681_25.0	Bra020445	92.31	559	0	1	1	516	1	559	0	1016
g7079	B.juncea_gss_scaffold2681_25.0	Bra020444	94.99	379	12	2	1	372	1	379	0	587
g7081	B.juncea_gss_scaffold2681_25.0	Bra020442	97.35	113	3	0	1	113	19	131	3e-60	187
g7082	B.juncea_gss_scaffold2683_24.7	Bra012664	100	251	0	0	53	303	1	251	7e-134	385
g7083	B.juncea_gss_scaffold2683_24.7	Bra012665	100	176	0	0	1	176	1	176	1e-105	313
g7084	B.juncea_gss_scaffold2683_24.7	Bra012666	91.02	256	21	1	36	289	1	256	1e-157	446
g7085	B.juncea_gss_scaffold2683_24.7	Bra012667	100	126	0	0	77	202	79	204	1e-87	260
g7086	B.juncea_gss_scaffold2683_24.7	Bra012668	88.31	402	10	2	1	402	1	365	0	715
g7087	B.juncea_gss_scaffold2683_24.7	Bra012669	97.81	411	9	0	1	411	1	411	0	627
g7098	B.juncea_gss_scaffold2692_22.5	Bra028150	92.83	544	23	6	1	537	1	535	0	951
g7112	B.juncea_gss_scaffold2693_24.2	Bra032800	99.68	317	1	0	1	317	306	622	0	663
g7113	B.juncea_gss_scaffold2693_24.2	Bra032800	97.25	291	8	0	1	291	1	291	0	590
g7114	B.juncea_gss_scaffold2693_24.2	Bra032799	100	328	0	0	1	328	1	328	0	526
g7119	B.juncea_gss_scaffold2699_24.1	Bra035639	73.73	255	61	2	182	430	160	414	3e-108	330
g7125	B.juncea_gss_scaffold2701_18.9	Bra039557	99.43	174	1	0	3	176	1	174	4e-117	350
g7127	B.juncea_gss_scaffold2701_18.9	Bra039556	99.55	447	2	0	1	447	1	447	0	839
g7128	B.juncea_gss_scaffold2701_18.9	Bra039555	99.54	438	2	0	1	438	1	438	0	901
g7135	B.juncea_gss_scaffold2702_23.9	Bra025412	83.97	131	21	0	75	205	210	340	2e-71	234
g7137	B.juncea_gss_scaffold2702_23.9	Bra036200	81.97	183	32	1	2	183	387	569	2e-94	299
g7143	B.juncea_gss_scaffold2702_23.9	Bra036199	92.61	284	17	1	1	284	1	280	4e-179	504
g7145	B.juncea_gss_scaffold2702_23.9	Bra036198	94.98	458	20	2	1	457	1	456	0	807
g7146	B.juncea_gss_scaffold2702_23.9	Bra036197	82.52	143	16	2	1	143	1	134	5e-80	236
g7163	B.juncea_gss_scaffold2714_24.7	Bra032674	78.31	415	9	3	1	356	1	393	0	612
g7164	B.juncea_gss_scaffold2714_24.7	Bra032675	92.31	195	3	1	79	273	215	397	2e-132	385
g7182	B.juncea_gss_scaffold2717_15.4	Bra040269	78.74	127	27	0	94	220	1	127	3e-67	209
g7198	B.juncea_gss_scaffold2723_20.5	Bra040352	71.68	399	63	4	1	377	15	385	1e-168	483
g7203	B.juncea_gss_scaffold2731_24.7	Bra028144	97.29	442	11	1	1	442	1	441	0	825
g7204	B.juncea_gss_scaffold2731_24.7	Bra028145	96.8	219	6	1	508	725	42	260	1e-110	340
g7205	B.juncea_gss_scaffold2731_24.7	Bra018912	87.21	172	22	0	2	173	13	184	1e-107	310
g7207	B.juncea_gss_scaffold2731_24.7	Bra028146	89.22	102	10	1	20	120	20	121	4e-59	182
g7211	B.juncea_gss_scaffold2731_24.7	Bra028147	94.64	168	9	0	1	168	1	168	4e-117	332
g7225	B.juncea_gss_scaffold2741_24.0	Bra027628	100	147	0	0	1	147	1	147	2e-105	301
g7226	B.juncea_gss_scaffold2741_24.0	Bra027627	98.96	192	2	0	1	192	1	192	5e-123	350
g7227	B.juncea_gss_scaffold2741_24.0	Bra027626	95.08	183	9	0	1	183	1	183	6e-123	358
g7228	B.juncea_gss_scaffold2741_24.0	Bra027625	99.27	275	1	1	1	274	1	275	5e-170	478
g7229	B.juncea_gss_scaffold2741_24.0	Bra027624	91.98	349	0	1	14	362	14	334	0	654
g7230	B.juncea_gss_scaffold2741_24.0	Bra027623	90.06	352	5	1	1	322	1	352	0	647
g7235	B.juncea_gss_scaffold2746_20.5	Bra033500	96.89	193	3	1	26	215	26	218	3e-122	350
g7236	B.juncea_gss_scaffold2746_20.5	Bra033501	100	102	0	0	1	102	1	102	9e-72	212
g7237	B.juncea_gss_scaffold2746_20.5	Bra033503	94.34	106	2	1	1	106	1	102	7e-68	202
g7239	B.juncea_gss_scaffold2746_20.5	Bra033505	89.68	959	64	5	1	947	1	936	0	1727
g7240	B.juncea_gss_scaffold2746_20.5	Bra033506	92.75	138	9	1	1	137	1	138	9e-84	259
g7241	B.juncea_gss_scaffold2746_20.5	Bra033508	91.56	403	9	3	1	403	1	378	0	699
g7250	B.juncea_gss_scaffold2750_20.2	Bra035009	81.37	161	23	2	47	204	128	284	8e-71	239
g7265	B.juncea_gss_scaffold2761_24.5	Bra024312	100	854	0	0	1	854	1	854	0	1590
g7266	B.juncea_gss_scaffold2761_24.5	Bra024311	95.9	780	2	1	1	750	1	780	0	1533
g7303	B.juncea_gss_scaffold2777_22.8	Bra011998	74.19	155	31	4	3	156	10	156	1e-69	231
g7304	B.juncea_gss_scaffold2777_22.8	Bra011995	81.18	627	46	5	28	583	24	649	0	924
g7305	B.juncea_gss_scaffold2777_22.8	Bra034372	91.75	412	17	4	1	406	1	401	0	678
g7322	B.juncea_gss_scaffold2790_23.6	Bra000878	90.19	632	54	3	38	668	184	808	0	1036
g7325	B.juncea_gss_scaffold2790_23.6	Bra000877	86.43	457	29	2	1	425	1	456	0	734
g7385	B.juncea_gss_scaffold2816_23.3	Bra018060	83.99	1018	115	10	1	1010	408	1385	0	1494
g7386	B.juncea_gss_scaffold2816_23.3	Bra018059	76.2	395	45	15	1	372	1	369	0	518
g7388	B.juncea_gss_scaffold2816_23.3	Bra018055	83.9	118	10	3	1	116	1	111	2e-55	172
g7390	B.juncea_gss_scaffold2816_23.3	Bra000878	71.83	142	28	3	190	323	529	666	2e-34	135
g7404	B.juncea_gss_scaffold2822_24.3	Bra015725	97.17	106	2	1	5	109	2	107	3e-49	162
g7405	B.juncea_gss_scaffold2822_24.3	Bra015725	97.46	236	6	0	1	236	112	347	7e-142	405
g7406	B.juncea_gss_scaffold2822_24.3	Bra015726	77.14	433	18	12	1	395	1	390	0	540
g7407	B.juncea_gss_scaffold2822_24.3	Bra015727	90.61	181	14	3	1	178	1	181	1e-107	310
g7408	B.juncea_gss_scaffold2822_24.3	Bra015728	90.45	157	15	0	13	169	1	157	2e-97	282
g7409	B.juncea_gss_scaffold2822_24.3	Bra015729	93.73	574	28	2	471	1044	589	1154	0	1056
g7410	B.juncea_gss_scaffold2822_24.3	Bra015730	92.74	372	22	2	1	372	1	367	0	538
g7476	B.juncea_gss_scaffold2868_24.4	Bra029457	81.58	304	40	5	79	372	1	298	2e-144	418
g7480	B.juncea_gss_scaffold2868_24.4	Bra029458	94.57	129	7	0	1	129	1	129	6e-49	156
g7482	B.juncea_gss_scaffold2868_24.4	Bra032259	70.68	249	72	1	1	249	1	248	3e-127	365
g7491	B.juncea_gss_scaffold2869_25.5	Bra038946	95.58	407	18	0	18	424	24	430	0	815
g7492	B.juncea_gss_scaffold2869_25.5	Bra038945	93.63	487	27	1	55	537	50	536	0	956
g7530	B.juncea_gss_scaffold2881_24.9	Bra039627	78.12	160	30	1	82	241	262	416	2e-83	265
g7533	B.juncea_gss_scaffold2881_24.9	Bra034562	70.51	607	126	6	17	618	8	566	0	751
g7572	B.juncea_gss_scaffold2890_22.9	Bra005656	70.99	131	20	1	131	243	1	131	2e-55	177
g7578	B.juncea_gss_scaffold2890_22.9	Bra015179	99.01	304	3	0	130	433	1	304	0	588
g7579	B.juncea_gss_scaffold2890_22.9	Bra015180	88.93	289	2	1	53	311	80	368	1e-179	505
g7580	B.juncea_gss_scaffold2890_22.9	Bra015181	81.18	170	27	1	15	184	15	179	4e-91	269
g7601	B.juncea_gss_scaffold2902_14.6	Bra040269	70.31	128	38	0	1	128	24	151	7e-57	181
g7617	B.juncea_gss_scaffold2912_24.3	Bra030827	86.9	290	23	3	879	1154	69	357	3e-169	508
g7618	B.juncea_gss_scaffold2912_24.3	Bra030821	82.97	323	47	3	1	316	1	322	0	525
g7620	B.juncea_gss_scaffold2912_24.3	Bra038033	79.84	253	38	6	1	250	1	243	2e-112	332
g7624	B.juncea_gss_scaffold2913_23.5	Bra032878	93.24	281	14	2	1	277	1	280	6e-173	488
g7625	B.juncea_gss_scaffold2913_23.5	Bra040953	70.39	608	161	5	1	592	2	606	0	865
g7646	B.juncea_gss_scaffold2923_23.4	Bra034839	81.85	303	35	4	1	294	1	292	2e-174	488
g7647	B.juncea_gss_scaffold2923_23.4	Bra034840	92.88	618	43	1	1	617	1	618	0	1194
g7648	B.juncea_gss_scaffold2923_23.4	Bra034841	93.65	646	29	6	1	640	1	640	0	896
g7649	B.juncea_gss_scaffold2923_23.4	Bra034842	82.67	531	46	9	1	499	1	517	0	801
g7650	B.juncea_gss_scaffold2923_23.4	Bra034843	95	500	25	0	1	500	1	500	0	943
g7651	B.juncea_gss_scaffold2923_23.4	Bra034844	95.65	483	19	1	28	510	1	481	0	924
g7652	B.juncea_gss_scaffold2923_23.4	Bra034845	90.12	405	26	6	1	397	1	399	0	629
g7653	B.juncea_gss_scaffold2923_23.4	Bra034846	92.15	293	23	0	79	371	1	293	0	513
g7654	B.juncea_gss_scaffold2923_23.4	Bra034847	98.09	209	4	0	1	209	1	209	6e-128	363
g7655	B.juncea_gss_scaffold2923_23.4	Bra034848	89.04	575	52	3	2	570	423	992	0	936
g7656	B.juncea_gss_scaffold2923_23.4	Bra034848	94	433	26	0	1	433	1	433	0	834
g7660	B.juncea_gss_scaffold2927_24.9	Bra002788	90.69	247	18	1	1	242	141	387	6e-113	333
g7663	B.juncea_gss_scaffold2927_24.9	Bra002786	90.85	863	73	4	108	966	211	1071	0	1368
g7664	B.juncea_gss_scaffold2927_24.9	Bra002785	93.3	552	34	2	50	599	52	602	0	1000
g7665	B.juncea_gss_scaffold2927_24.9	Bra029590	76.26	139	31	2	1	139	1	137	4e-46	153
g7666	B.juncea_gss_scaffold2927_24.9	Bra012446	83.65	104	17	0	10	113	13	116	5e-55	176
g7668	B.juncea_gss_scaffold2927_24.9	Bra002784	74.04	208	33	1	1	187	1	208	2e-102	298
g7686	B.juncea_gss_scaffold2948_23.2	Bra037729	94.42	215	6	1	569	777	193	407	2e-123	380
g7687	B.juncea_gss_scaffold2948_23.2	Bra037730	92	450	31	3	375	820	445	893	0	734
g7690	B.juncea_gss_scaffold2948_23.2	Bra037732	92.43	185	13	1	28	211	120	304	6e-116	337
g7706	B.juncea_gss_scaffold2962_19.8	Bra035014	85.09	114	15	1	178	291	81	192	3e-50	167
g7738	B.juncea_gss_scaffold2972_24.4	Bra035569	86.59	179	24	0	1	179	1	179	3e-88	268
g7741	B.juncea_gss_scaffold2972_24.4	Bra035570	85.31	177	26	0	1	177	1	177	2e-108	311
g7742	B.juncea_gss_scaffold2972_24.4	Bra002910	78.09	178	39	0	1	178	1	178	2e-60	196
g7743	B.juncea_gss_scaffold2972_24.4	Bra035571	84.55	343	41	1	1	343	1	331	3e-159	453
g7744	B.juncea_gss_scaffold2972_24.4	Bra037140	79.19	346	70	1	1	346	1	344	0	520
g7745	B.juncea_gss_scaffold2972_24.4	Bra037140	80.92	346	64	1	1	346	1	344	0	513
g7746	B.juncea_gss_scaffold2972_24.4	Bra035572	88.08	923	76	11	336	1254	398	1290	0	1483
g7747	B.juncea_gss_scaffold2972_24.4	Bra035573	89.72	107	11	0	1	107	1	107	2e-50	159
g7816	B.juncea_gss_scaffold3015_23.9	Bra039261	100	159	0	0	1	159	1	159	5e-114	324
g7817	B.juncea_gss_scaffold3015_23.9	Bra039262	94.74	437	0	1	1	414	1	437	0	799
g7818	B.juncea_gss_scaffold3015_23.9	Bra039263	99.64	274	1	0	1	274	1	274	2e-140	417
g7820	B.juncea_gss_scaffold3015_23.9	Bra039265	96.69	181	1	1	1	181	36	211	3e-106	309
g7836	B.juncea_gss_scaffold3026_18.6	Bra040269	76.92	104	24	0	591	694	1	104	6e-51	176
g7849	B.juncea_gss_scaffold3028_20.7	Bra030939	84.87	119	17	1	1	118	171	289	2e-64	203
g7859	B.juncea_gss_scaffold3038_24.4	Bra040032	86.55	223	5	1	79	276	174	396	3e-133	387
g7860	B.juncea_gss_scaffold3038_24.4	Bra040031	97.28	294	7	1	1	294	1	293	0	542
g7861	B.juncea_gss_scaffold3038_24.4	Bra040030	92.67	232	16	1	1	231	1	232	3e-158	442
g7862	B.juncea_gss_scaffold3038_24.4	Bra040029	90.64	502	34	6	1	494	1	497	0	847
g7863	B.juncea_gss_scaffold3038_24.4	Bra040028	95.01	561	22	2	1	561	1	555	0	982
g7864	B.juncea_gss_scaffold3038_24.4	Bra040027	86.99	815	47	7	1	767	1	804	0	1239
g7866	B.juncea_gss_scaffold3038_24.4	Bra040025	96.88	288	9	0	1	288	1	288	0	528
g7868	B.juncea_gss_scaffold3038_24.4	Bra040022	98.85	262	3	0	176	437	246	507	6e-175	511
g7869	B.juncea_gss_scaffold3038_24.4	Bra040021	84.2	715	66	11	9	700	11	701	0	1116
g7870	B.juncea_gss_scaffold3038_24.4	Bra040020	91.73	278	18	3	1	274	14	290	3e-174	490
g7871	B.juncea_gss_scaffold3038_24.4	Bra040019	89.17	480	23	1	2	481	5	455	0	866
g7874	B.juncea_gss_scaffold3038_24.4	Bra029660	83.06	366	62	0	1	366	1	366	0	553
g7875	B.juncea_gss_scaffold3038_24.4	Bra001258	88.67	256	19	3	1	247	1	255	2e-141	401
g7877	B.juncea_gss_scaffold3038_24.4	Bra040379	100	138	0	0	1	138	12	149	3e-72	216
g7878	B.juncea_gss_scaffold3038_24.4	Bra040378	89.88	168	16	1	2	169	1	167	3e-107	307
g7879	B.juncea_gss_scaffold3038_24.4	Bra040376	95.48	199	2	2	1	193	1	198	8e-121	345
g7880	B.juncea_gss_scaffold3038_24.4	Bra040375	90.45	157	15	0	20	176	19	175	5e-101	294
g7881	B.juncea_gss_scaffold3038_24.4	Bra040374	91.81	452	36	1	1	452	1	451	0	817
g7882	B.juncea_gss_scaffold3038_24.4	Bra029641	75.25	303	48	6	1	279	1	300	9e-148	420
g7883	B.juncea_gss_scaffold3038_24.4	Bra040372	81.05	343	53	2	1	343	1	331	0	535
g7884	B.juncea_gss_scaffold3038_24.4	Bra040370	84.8	862	117	5	1	862	1	848	0	1474
g7885	B.juncea_gss_scaffold3038_24.4	Bra040369	78.82	373	58	7	130	492	80	441	0	556
g7886	B.juncea_gss_scaffold3038_24.4	Bra040368	79.47	190	10	3	1	162	259	447	3e-98	294
g7913	B.juncea_gss_scaffold3060_25.0	Bra000752	77.08	192	12	2	80	240	57	247	1e-82	260
g7918	B.juncea_gss_scaffold3064_23.4	Bra028620	88.7	177	17	3	1	176	5	179	2e-62	195
g7920	B.juncea_gss_scaffold3064_23.4	Bra004202	71.77	248	35	1	2	214	103	350	1e-117	357
g7924	B.juncea_gss_scaffold3067_24.3	Bra018935	89.53	888	69	2	1	888	1	864	0	1519
g7927	B.juncea_gss_scaffold3069_24.9	Bra031502	93.54	666	31	2	1	666	1	654	0	1282
g7931	B.juncea_gss_scaffold3074_24.1	Bra000300	80.86	418	13	2	1	392	1	377	0	641
g7933	B.juncea_gss_scaffold3074_24.1	Bra000301	86.02	186	17	3	1	183	1	180	2e-83	248
g7934	B.juncea_gss_scaffold3074_24.1	Bra000303	91.12	394	18	2	1	393	1	378	0	676
g7935	B.juncea_gss_scaffold3074_24.1	Bra000304	87.33	300	31	3	1	298	1	295	1e-173	489
g7951	B.juncea_gss_scaffold3082_25.9	Bra001207	82.05	312	19	2	1	275	1	312	6e-176	493
g7963	B.juncea_gss_scaffold3090_22.1	Bra026312	96.57	175	2	1	1	171	1	175	1e-104	317
g7964	B.juncea_gss_scaffold3090_22.1	Bra026311	99.46	560	3	0	99	658	176	735	0	1144
g7965	B.juncea_gss_scaffold3090_22.1	Bra026310	89.4	217	1	1	1	217	86	280	5e-140	397
g7966	B.juncea_gss_scaffold3090_22.1	Bra026309	99.67	305	1	0	1	305	1	305	0	563
g7967	B.juncea_gss_scaffold3090_22.1	Bra026308	95.58	385	5	1	1	385	1	373	0	681
g8006	B.juncea_gss_scaffold3115_23.3	Bra037564	97.84	278	2	1	1	274	1	278	1e-173	502
g8007	B.juncea_gss_scaffold3115_23.3	Bra037563	82.88	146	11	2	7	138	1	146	2e-75	234
g8008	B.juncea_gss_scaffold3115_23.3	Bra037563	97.35	113	3	0	74	186	163	275	7e-74	233
g8015	B.juncea_gss_scaffold3125_22.6	Bra028256	81.1	545	40	3	1	482	1	545	0	859
g8016	B.juncea_gss_scaffold3125_22.6	Bra022551	84.6	578	88	1	1	578	1	577	0	1032
g8043	B.juncea_gss_scaffold3135_24.0	Bra040342	95.41	109	5	0	1	109	1	109	2e-68	204
g8074	B.juncea_gss_scaffold3154_20.5	Bra023387	88.27	179	21	0	1	179	783	961	5e-105	330
g8085	B.juncea_gss_scaffold3161_24.6	Bra035476	96.11	643	23	1	1	643	1	641	0	1174
g8090	B.juncea_gss_scaffold3161_24.6	Bra035477	100	218	0	0	79	296	269	486	4e-132	393
g8092	B.juncea_gss_scaffold3161_24.6	Bra003113	74.85	167	38	1	1	163	1	167	2e-86	256
g8127	B.juncea_gss_scaffold3171_25.6	Bra006909	92.14	407	21	3	1	406	1	397	0	757
g8128	B.juncea_gss_scaffold3171_25.6	Bra006908	88.83	376	19	1	1	376	1	353	0	655
g8129	B.juncea_gss_scaffold3171_25.6	Bra033451	92.31	117	8	1	28	143	139	255	2e-58	185
g8130	B.juncea_gss_scaffold3171_25.6	Bra006902	94.59	628	24	5	43	666	99	720	0	1196
g8133	B.juncea_gss_scaffold3175_24.6	Bra022388	92.49	373	15	2	1	372	1	361	0	669
g8134	B.juncea_gss_scaffold3175_24.6	Bra022389	98.6	428	4	1	1	428	1	426	0	712
g8135	B.juncea_gss_scaffold3175_24.6	Bra022390	94.79	192	1	1	1	192	1	183	3e-128	362
g8136	B.juncea_gss_scaffold3175_24.6	Bra022391	97.08	137	4	0	1	137	1	137	1e-67	206
g8137	B.juncea_gss_scaffold3175_24.6	Bra022392	99.13	809	5	2	1	809	1	807	0	1450
g8138	B.juncea_gss_scaffold3175_24.6	Bra022393	96.33	1878	17	2	1	1826	1	1878	0	3436
g8140	B.juncea_gss_scaffold3175_24.6	Bra022395	93.95	876	2	1	34	858	38	913	0	1519
g8141	B.juncea_gss_scaffold3175_24.6	Bra022396	91.89	185	1	1	1	171	1	185	1e-98	286
g8142	B.juncea_gss_scaffold3175_24.6	Bra022397	98.66	372	5	0	1	372	1	372	0	729
g8144	B.juncea_gss_scaffold3175_24.6	Bra022398	99.45	542	3	0	50	591	50	591	0	1081
g8145	B.juncea_gss_scaffold3175_24.6	Bra004819	84.66	176	27	0	1	176	1	176	3e-111	326
g8149	B.juncea_gss_scaffold3180_25.7	Bra027602	91.72	471	33	3	1	471	1	465	0	860
g8171	B.juncea_gss_scaffold3188_19.3	Bra028359	79.33	300	42	7	1	288	1	292	5e-146	416
g8173	B.juncea_gss_scaffold3188_19.3	Bra038433	71.43	133	38	0	113	245	167	299	5e-59	203
g8187	B.juncea_gss_scaffold3190_23.0	Bra017753	87.28	503	3	3	1	461	1	484	0	870
g8191	B.juncea_gss_scaffold3190_23.0	Bra011671	94.32	176	6	1	1	176	258	429	8e-101	303
g8194	B.juncea_gss_scaffold3190_23.0	Bra017751	89.9	505	7	1	1	461	1	505	0	926
g8195	B.juncea_gss_scaffold3190_23.0	Bra017750	82.97	370	18	3	1	325	1	370	0	583
g8210	B.juncea_gss_scaffold3199_25.2	Bra002679	89.58	144	14	1	79	221	146	289	2e-57	187
g8211	B.juncea_gss_scaffold3199_25.2	Bra002678	98.03	355	7	0	1	355	1	355	0	557
g8213	B.juncea_gss_scaffold3199_25.2	Bra002677	95.24	630	10	2	1	611	1	629	0	904
g8214	B.juncea_gss_scaffold3199_25.2	Bra002676	88.55	332	0	1	275	568	373	704	0	570
g8215	B.juncea_gss_scaffold3199_25.2	Bra002675	98.99	199	2	0	1	199	1	199	3e-147	412
g8216	B.juncea_gss_scaffold3199_25.2	Bra020393	89.78	186	19	0	3	188	2	187	5e-113	323
g8217	B.juncea_gss_scaffold3199_25.2	Bra002673	99.38	480	3	0	1	480	1	480	0	936
g8219	B.juncea_gss_scaffold3199_25.2	Bra002672	83.84	959	54	9	1	899	1	918	0	1524
g8220	B.juncea_gss_scaffold3199_25.2	Bra002671	87.1	217	2	1	1	217	1	191	3e-119	341
g8221	B.juncea_gss_scaffold3199_25.2	Bra002670	89.48	675	47	3	20	685	21	680	0	1030
g8222	B.juncea_gss_scaffold3199_25.2	Bra002669	71.66	614	30	7	177	658	281	882	0	806
g8223	B.juncea_gss_scaffold3199_25.2	Bra002668	89.32	768	39	4	1	757	1	736	0	1225
g8224	B.juncea_gss_scaffold3199_25.2	Bra002667	98.68	379	5	0	1	379	1	379	0	758
g8225	B.juncea_gss_scaffold3199_25.2	Bra002666	93.16	190	4	1	1	181	1	190	9e-114	325
g8226	B.juncea_gss_scaffold3199_25.2	Bra002665	97.17	212	6	0	1	212	1	212	3e-129	367
g8227	B.juncea_gss_scaffold3199_25.2	Bra002664	99.31	722	5	0	1	722	1	722	0	1435
g8246	B.juncea_gss_scaffold3216_23.7	Bra038959	80.73	410	53	5	1	409	1	385	0	596
g8250	B.juncea_gss_scaffold3216_23.7	Bra038960	92.83	516	31	2	1	514	1	512	0	895
g8293	B.juncea_gss_scaffold3232_22.9	Bra033957	70.57	778	140	8	1	709	78	835	0	998
g8294	B.juncea_gss_scaffold3232_22.9	Bra006555	74.53	106	7	1	29	114	29	134	4e-44	154
g8304	B.juncea_gss_scaffold3232_22.9	Bra004127	89.15	129	14	0	1	129	1	129	7e-70	225
g8322	B.juncea_gss_scaffold3240_24.2	Bra015780	85.52	359	13	2	14	333	14	372	0	593
g8326	B.juncea_gss_scaffold3240_24.2	Bra015778	91.94	124	8	1	1	124	1	122	8e-77	226
g8328	B.juncea_gss_scaffold3240_24.2	Bra015777	93.78	225	13	1	1	225	1	224	8e-136	384
g8329	B.juncea_gss_scaffold3240_24.2	Bra015776	89.76	254	23	1	1	254	1	251	1e-142	404
g8333	B.juncea_gss_scaffold3246_24.2	Bra014191	77.78	225	34	2	1	225	1	209	2e-86	259
g8340	B.juncea_gss_scaffold3246_24.2	Bra014193	82.69	156	22	1	91	241	269	424	1e-71	239
g8347	B.juncea_gss_scaffold3253_23.7	Bra029455	85.21	284	36	1	1	284	1	278	3e-149	423
g8373	B.juncea_gss_scaffold3268_25.0	Bra005488	76.94	464	51	4	1	410	1	462	0	655
g8386	B.juncea_gss_scaffold3271_24.1	Bra037561	100	176	0	0	1	176	1	176	4e-126	358
g8387	B.juncea_gss_scaffold3271_24.1	Bra037560	100	252	0	0	1	252	1	252	0	528
g8398	B.juncea_gss_scaffold3277_23.0	Bra004291	95.15	206	9	1	6	211	7	211	1e-129	368
g8401	B.juncea_gss_scaffold3277_23.0	Bra003926	95.2	417	19	1	7	423	1	416	0	791
g8402	B.juncea_gss_scaffold3277_23.0	Bra004293	85.12	121	14	1	31	151	83	199	1e-66	204
g8413	B.juncea_gss_scaffold3282_25.7	Bra021350	80.8	125	24	0	8	132	544	668	2e-66	216
g8436	B.juncea_gss_scaffold3295_22.4	Bra017982	83.66	153	25	0	84	236	79	231	3e-91	279
g8455	B.juncea_gss_scaffold3309_23.8	Bra035015	80.79	229	35	2	1	229	1	220	7e-124	366
g8459	B.juncea_gss_scaffold3309_23.8	Bra035016	91	878	75	4	1	875	1	877	0	1360
g8461	B.juncea_gss_scaffold3309_23.8	Bra035017	88.71	124	11	1	1	124	1	121	2e-62	190
g8462	B.juncea_gss_scaffold3309_23.8	Bra035018	90.71	269	25	0	71	339	13	281	5e-177	496
g8464	B.juncea_gss_scaffold3309_23.8	Bra035019	95.45	176	8	0	1	176	1	176	6e-106	310
g8465	B.juncea_gss_scaffold3309_23.8	Bra035020	85.23	237	35	0	1	237	1	237	2e-148	419
g8467	B.juncea_gss_scaffold3309_23.8	Bra035022	76.56	576	55	8	3	508	1	566	0	808
g8468	B.juncea_gss_scaffold3309_23.8	Bra035023	90.03	672	47	9	1	666	1	658	0	1128
g8473	B.juncea_gss_scaffold3311_20.3	Bra033210	96.1	205	8	0	76	280	91	295	3e-130	375
g8475	B.juncea_gss_scaffold3311_20.3	Bra036340	88.51	148	17	0	1	148	110	257	6e-89	263
g8480	B.juncea_gss_scaffold3311_20.3	Bra010141	76.55	145	33	1	11	155	265	408	1e-66	218
g8503	B.juncea_gss_scaffold3319_24.6	Bra028309	89.71	486	5	2	1	443	1	484	0	743
g8530	B.juncea_gss_scaffold3331_63.4	Bra023299	98.87	177	2	0	1	177	1	177	3e-126	364
g8535	B.juncea_gss_scaffold3341_26.2	Bra022562	81.65	158	28	1	12	168	12	169	4e-84	256
g8545	B.juncea_gss_scaffold3343_22.3	Bra026620	86.62	284	1	1	176	459	274	520	1e-159	466
g8547	B.juncea_gss_scaffold3343_22.3	Bra026621	99.19	248	2	0	1	248	1	248	1e-179	514
g8560	B.juncea_gss_scaffold3355_22.3	Bra033795	90.72	528	0	1	28	506	1	528	0	919
g8566	B.juncea_gss_scaffold3355_22.3	Bra019493	100	430	0	0	1	430	1	430	0	874
g8568	B.juncea_gss_scaffold3355_22.3	Bra033798	99.32	296	2	0	255	550	31	326	0	592
g8578	B.juncea_gss_scaffold3360_23.4	Bra035332	100	271	0	0	1	271	1	271	0	511
g8588	B.juncea_gss_scaffold3360_23.4	Bra035331	89.64	338	10	1	1	313	1	338	5e-127	371
g8601	B.juncea_gss_scaffold3361_22.7	Bra041091	80.91	110	21	0	1	110	1	110	4e-57	180
g8623	B.juncea_gss_scaffold3366_26.7	Bra028299	88.46	104	12	0	1	104	1	104	3e-50	158
g8626	B.juncea_gss_scaffold3368_22.5	Bra015802	70.88	182	41	3	53	227	186	362	6e-73	229
g8631	B.juncea_gss_scaffold3370_22.7	Bra039064	98.8	251	3	0	1	251	1	251	0	514
g8632	B.juncea_gss_scaffold3370_22.7	Bra039065	95.85	193	6	1	30	222	1	191	5e-131	371
g8634	B.juncea_gss_scaffold3370_22.7	Bra039066	90.95	199	7	2	1	198	1	189	3e-88	261
g8639	B.juncea_gss_scaffold3372_22.1	Bra037951	84.71	569	24	5	1	569	1	506	0	845
g8649	B.juncea_gss_scaffold3377_24.4	Bra032737	95.18	332	16	0	1	332	1	332	0	520
g8668	B.juncea_gss_scaffold3387_23.4	Bra010198	98.78	328	4	0	1	328	1	328	0	638
g8670	B.juncea_gss_scaffold3387_23.4	Bra010196	74.11	1240	59	9	273	1374	812	1927	0	1645
g8675	B.juncea_gss_scaffold3389_25.9	Bra030955	99.38	325	2	0	18	342	18	342	0	608
g8699	B.juncea_gss_scaffold3399_25.6	Bra040816	91.34	462	40	0	9	470	1	462	0	801
g8711	B.juncea_gss_scaffold3406_25.2	Bra035136	98.42	380	6	0	289	668	395	774	0	765
g8712	B.juncea_gss_scaffold3406_25.2	Bra035137	98.38	308	2	1	1	305	1	308	0	589
g8713	B.juncea_gss_scaffold3406_25.2	Bra035138	91.55	521	18	2	1	521	1	495	0	897
g8714	B.juncea_gss_scaffold3406_25.2	Bra003596	89.29	411	43	1	1	410	77	487	0	710
g8715	B.juncea_gss_scaffold3406_25.2	Bra035140	96.85	381	5	2	1	381	8	381	0	733
g8716	B.juncea_gss_scaffold3406_25.2	Bra035141	97.66	214	4	1	1	213	1	214	4e-125	357
g8717	B.juncea_gss_scaffold3406_25.2	Bra008429	78.99	809	70	9	55	836	46	781	0	1107
g8718	B.juncea_gss_scaffold3406_25.2	Bra035143	98.15	162	3	0	1	162	1	162	3e-93	271
g8719	B.juncea_gss_scaffold3406_25.2	Bra035144	99.02	410	4	0	1	410	1	410	0	682
g8721	B.juncea_gss_scaffold3406_25.2	Bra035146	98.52	135	2	0	1	135	261	395	7e-86	259
g8722	B.juncea_gss_scaffold3406_25.2	Bra035146	96.83	252	5	1	1	249	1	252	5e-167	471
g8723	B.juncea_gss_scaffold3406_25.2	Bra035147	96.24	133	5	0	79	211	219	351	2e-87	265
g8724	B.juncea_gss_scaffold3406_25.2	Bra035148	89.64	251	2	1	1	227	50	300	4e-144	409
g8729	B.juncea_gss_scaffold3407_24.5	Bra032716	98.17	109	2	0	1	109	1	109	1e-71	212
g8730	B.juncea_gss_scaffold3408_22.6	Bra028296	76.16	172	3	1	23	156	189	360	8e-75	233
g8731	B.juncea_gss_scaffold3408_22.6	Bra018190	100	217	0	0	1	217	1	217	1e-148	416
g8735	B.juncea_gss_scaffold3409_23.7	Bra002681	96.34	410	15	0	47	456	48	457	0	761
g8738	B.juncea_gss_scaffold3409_23.7	Bra002682	80.39	612	76	10	1	600	1	580	0	895
g8740	B.juncea_gss_scaffold3409_23.7	Bra002684	92.27	220	17	0	1	220	27	246	3e-145	411
g8741	B.juncea_gss_scaffold3409_23.7	Bra002685	78.05	205	32	3	4	207	2	194	2e-85	255
g8742	B.juncea_gss_scaffold3409_23.7	Bra002686	90.44	293	27	1	1	293	1	292	0	546
g8743	B.juncea_gss_scaffold3409_23.7	Bra002687	78.97	409	53	3	2	378	4	411	0	602
g8745	B.juncea_gss_scaffold3409_23.7	Bra002693	86.4	375	44	2	1	375	1	368	0	613
g8746	B.juncea_gss_scaffold3409_23.7	Bra002689	84.35	115	17	1	1	114	1	115	2e-57	180
g8747	B.juncea_gss_scaffold3409_23.7	Bra002691	79.51	288	33	3	34	302	32	312	1e-134	390
g8748	B.juncea_gss_scaffold3409_23.7	Bra002692	96.98	630	19	0	1	630	1	630	0	1179
g8753	B.juncea_gss_scaffold3409_23.7	Bra002697	91.37	139	12	0	1	139	21	159	3e-89	261
g8754	B.juncea_gss_scaffold3409_23.7	Bra020413	89.88	336	34	0	1	336	1	336	0	516
g8756	B.juncea_gss_scaffold3409_23.7	Bra002699	96.35	274	10	0	1	274	1	274	0	544
g8763	B.juncea_gss_scaffold3409_23.7	Bra020419	73.97	972	132	23	1	873	1	950	0	1266
g8764	B.juncea_gss_scaffold3410_26.4	Bra014244	87.88	520	55	4	1	514	1	518	0	848
g8772	B.juncea_gss_scaffold3411_23.1	Bra018920	95.22	418	16	1	1	418	1	414	0	771
g8773	B.juncea_gss_scaffold3411_23.1	Bra018919	88.7	230	26	0	66	295	31	260	3e-149	423
g8774	B.juncea_gss_scaffold3411_23.1	Bra018918	96.61	177	5	1	1	176	1	177	2e-98	301
g8776	B.juncea_gss_scaffold3414_23.9	Bra034770	90.34	238	22	1	1	238	3	239	1e-147	418
g8777	B.juncea_gss_scaffold3414_23.9	Bra038701	78.83	222	5	1	1	180	1	222	3e-111	320
g8778	B.juncea_gss_scaffold3414_23.9	Bra038700	95.16	248	12	0	27	274	27	274	7e-169	474
g8779	B.juncea_gss_scaffold3414_23.9	Bra038698	93.18	337	14	1	1	328	48	384	0	617
g8780	B.juncea_gss_scaffold3414_23.9	Bra001436	84.4	250	21	5	1	249	1	233	3e-130	372
g8782	B.juncea_gss_scaffold3414_23.9	Bra034777	85.64	383	51	3	1	383	1	379	0	686
g8783	B.juncea_gss_scaffold3414_23.9	Bra038696	76.21	206	20	1	1	177	324	529	8e-108	322
g8785	B.juncea_gss_scaffold3417_24.6	Bra036754	93.88	294	10	1	1	294	1	286	0	509
g8795	B.juncea_gss_scaffold3419_26.3	Bra001667	75.86	319	47	5	10	301	12	327	2e-162	462
g8797	B.juncea_gss_scaffold3420_24.4	Bra005268	98.63	366	5	0	1	366	1	366	6e-176	499
g8798	B.juncea_gss_scaffold3420_24.4	Bra005269	89.45	474	21	3	274	718	372	845	0	871
g8799	B.juncea_gss_scaffold3420_24.4	Bra040841	96.14	337	11	1	1	335	1	337	0	656
g8806	B.juncea_gss_scaffold3426_28.1	Bra027205	91.9	284	21	2	1	283	1	283	5e-174	486
g8812	B.juncea_gss_scaffold3428_28.3	Bra003298	75.18	137	7	3	1	136	128	238	2e-56	179
g8861	B.juncea_gss_scaffold3439_21.5	Bra038532	99.14	116	1	0	1	116	1	116	1e-51	162
g8864	B.juncea_gss_scaffold3441_24.1	Bra035651	97.63	803	3	2	1	787	1	803	0	1516
g8865	B.juncea_gss_scaffold3441_24.1	Bra035653	98.6	428	6	0	175	602	273	700	0	883
g8869	B.juncea_gss_scaffold3444_24.3	Bra018785	90.95	232	13	2	1	231	56	280	8e-154	433
g8874	B.juncea_gss_scaffold3446_23.2	Bra016118	86.55	409	18	1	1	372	1	409	0	662
g8875	B.juncea_gss_scaffold3446_23.2	Bra016117	93.51	185	12	0	1	185	1	185	5e-127	359
g8876	B.juncea_gss_scaffold3446_23.2	Bra016116	95.79	261	6	2	1	261	1	256	1e-174	486
g8877	B.juncea_gss_scaffold3446_23.2	Bra016115	93.15	248	17	0	13	260	1	248	7e-152	428
g8878	B.juncea_gss_scaffold3446_23.2	Bra016114	79.56	724	28	6	1	716	1	612	0	1051
g8879	B.juncea_gss_scaffold3446_23.2	Bra016113	90.44	732	4	2	1	708	1	690	0	1227
g8881	B.juncea_gss_scaffold3446_23.2	Bra016108	80.98	347	42	5	1	327	1	343	0	512
g8882	B.juncea_gss_scaffold3446_23.2	Bra016107	88.51	470	49	1	1	470	1	465	0	758
g8883	B.juncea_gss_scaffold3446_23.2	Bra016105	98.72	234	3	0	1	234	1	234	1e-144	429
g8890	B.juncea_gss_scaffold3450_23.3	Bra034618	92.16	153	7	2	100	247	97	249	2e-84	258
g8891	B.juncea_gss_scaffold3450_23.3	Bra034600	93.03	244	1	1	15	242	15	258	2e-164	459
g8892	B.juncea_gss_scaffold3450_23.3	Bra034599	86.37	609	7	3	1	560	1	582	0	990
g8897	B.juncea_gss_scaffold3457_23.5	Bra013091	92.57	202	13	2	1	202	1	200	4e-123	350
g8898	B.juncea_gss_scaffold3457_23.5	Bra013092	91.7	446	15	2	1	424	1	446	0	758
g8901	B.juncea_gss_scaffold3457_23.5	Bra013094	89.87	375	19	1	131	486	142	516	0	689
g8906	B.juncea_gss_scaffold3462_22.3	Bra037201	83.86	533	39	3	1	487	1	532	0	914
g8926	B.juncea_gss_scaffold3467_24.8	Bra002604	99.82	550	1	0	1	550	1	550	0	929
g8927	B.juncea_gss_scaffold3467_24.8	Bra002603	99.38	322	2	0	2	323	3	324	0	607
g8928	B.juncea_gss_scaffold3467_24.8	Bra002602	98.53	136	2	0	41	176	1	136	9e-50	176
g8929	B.juncea_gss_scaffold3471_22.7	Bra012843	98.11	212	4	0	1	212	1	212	1e-142	410
g8931	B.juncea_gss_scaffold3471_22.7	Bra012843	95.49	133	6	0	59	191	310	442	4e-85	261
g8932	B.juncea_gss_scaffold3471_22.7	Bra012842	99.67	300	1	0	1	300	1	300	0	525
g8933	B.juncea_gss_scaffold3471_22.7	Bra033839	77.15	897	204	1	3	898	657	1553	0	1499
g8936	B.juncea_gss_scaffold3476_23.6	Bra040876	72.46	138	20	1	66	203	90	209	2e-57	183
g8940	B.juncea_gss_scaffold3476_23.6	Bra024134	97.41	464	5	1	1	464	1	457	0	887
g8941	B.juncea_gss_scaffold3476_23.6	Bra024135	95.04	524	5	1	1	503	1	524	0	989
g8943	B.juncea_gss_scaffold3476_23.6	Bra024137	97.49	517	11	1	1	517	1	515	0	992
g8944	B.juncea_gss_scaffold3476_23.6	Bra024138	99.57	468	2	0	1	468	1	468	0	863
g8945	B.juncea_gss_scaffold3476_23.6	Bra024139	99.17	240	2	0	1	240	1	240	2e-164	459
g8946	B.juncea_gss_scaffold3476_23.6	Bra024140	96.81	313	4	1	1	313	1	307	0	576
g8947	B.juncea_gss_scaffold3476_23.6	Bra024141	100	279	0	0	1	279	1	279	0	544
g8950	B.juncea_gss_scaffold3479_25.0	Bra036174	86.11	432	59	1	275	706	425	855	0	752
g8994	B.juncea_gss_scaffold3495_23.2	Bra038987	100	142	0	0	198	339	59	200	3e-94	283
g8995	B.juncea_gss_scaffold3495_23.2	Bra038988	100	105	0	0	1	105	1	105	8e-54	169
g9002	B.juncea_gss_scaffold3495_23.2	Bra038985	84.91	318	7	2	251	568	1	277	2e-170	490
g9009	B.juncea_gss_scaffold3496_25.1	Bra004594	82.87	251	37	3	253	497	344	594	1e-133	404
g9010	B.juncea_gss_scaffold3496_25.1	Bra004596	95.21	376	14	2	2	373	1	376	0	672
g9011	B.juncea_gss_scaffold3496_25.1	Bra004597	88.03	284	29	4	1	282	1	281	5e-156	441
g9012	B.juncea_gss_scaffold3496_25.1	Bra004598	90.89	593	54	0	1	593	1	593	0	1059
g9014	B.juncea_gss_scaffold3496_25.1	Bra004599	94.16	154	7	1	23	176	99	250	9e-90	266
g9015	B.juncea_gss_scaffold3496_25.1	Bra004600	89.42	605	35	4	1	604	1	577	0	1008
g9016	B.juncea_gss_scaffold3496_25.1	Bra004601	89.27	233	23	1	66	298	164	394	2e-153	439
g9017	B.juncea_gss_scaffold3496_25.1	Bra004603	94.13	358	20	1	1	357	1	358	0	635
g9018	B.juncea_gss_scaffold3496_25.1	Bra004604	88.49	139	15	1	1	139	1	138	7e-74	221
g9019	B.juncea_gss_scaffold3496_25.1	Bra004605	94.71	529	19	1	1	520	1	529	0	1003
g9021	B.juncea_gss_scaffold3496_25.1	Bra004606	89.81	373	30	3	1	372	1	366	0	688
g9025	B.juncea_gss_scaffold3498_23.4	Bra013209	73.29	146	17	1	5	128	257	402	1e-56	184
g9032	B.juncea_gss_scaffold3500_24.4	Bra015233	99.07	214	2	0	1	214	1	214	5e-114	328
g9034	B.juncea_gss_scaffold3500_24.4	Bra015232	71.73	237	11	2	1	181	1	237	5e-110	322
g9036	B.juncea_gss_scaffold3500_24.4	Bra015231	98.52	405	6	0	1	405	1	405	0	826
g9040	B.juncea_gss_scaffold3500_24.4	Bra015229	98.99	593	6	0	1	593	1	593	0	1078
g9044	B.juncea_gss_scaffold3500_24.4	Bra037385	87.5	264	27	1	79	336	169	432	3e-169	483
g9046	B.juncea_gss_scaffold3500_24.4	Bra000943	77.52	516	64	10	156	664	130	600	0	660
g9047	B.juncea_gss_scaffold3500_24.4	Bra037383	85.12	363	12	4	58	392	1	349	0	601
g9048	B.juncea_gss_scaffold3500_24.4	Bra037382	80.61	196	23	3	78	261	175	367	4e-93	283
g9049	B.juncea_gss_scaffold3500_24.4	Bra037381	86.18	304	30	4	1	299	1	297	1e-173	487
g9055	B.juncea_gss_scaffold3500_24.4	Bra034412	88.98	127	14	0	1	127	4	130	4e-69	207
g9060	B.juncea_gss_scaffold3500_24.4	Bra007078	80.65	186	32	4	1	182	1	186	2e-89	278
g9062	B.juncea_gss_scaffold3500_24.4	Bra008533	92.9	169	11	1	1	168	1	169	3e-96	280
g9063	B.juncea_gss_scaffold3500_24.4	Bra037379	89.43	407	42	1	7	412	225	631	0	705
g9064	B.juncea_gss_scaffold3500_24.4	Bra037379	92.92	226	15	1	1	225	1	226	1e-131	390
g9065	B.juncea_gss_scaffold3500_24.4	Bra037378	91.49	1022	72	8	1	1017	1	1012	0	1893
g9066	B.juncea_gss_scaffold3500_24.4	Bra000950	79.79	292	25	2	53	311	54	344	7e-157	447
g9134	B.juncea_gss_scaffold3524_21.5	Bra021433	99.62	264	1	0	1	264	1	264	3e-159	447
g9135	B.juncea_gss_scaffold3524_21.5	Bra021434	97.36	871	20	2	1	868	1	871	0	1519
g9136	B.juncea_gss_scaffold3524_21.5	Bra021435	100	382	0	0	72	453	11	392	0	728
g9144	B.juncea_gss_scaffold3531_22.2	Bra013125	98.29	409	7	0	3	411	2	410	0	770
g9145	B.juncea_gss_scaffold3531_22.2	Bra013124	99.38	160	1	0	1	160	1	160	7e-118	334
g9146	B.juncea_gss_scaffold3531_22.2	Bra013123	100	161	0	0	1	161	1	161	9e-107	306
g9147	B.juncea_gss_scaffold3531_22.2	Bra013122	86.08	309	15	1	1	281	9	317	3e-163	462
g9150	B.juncea_gss_scaffold3535_26.3	Bra021289	85.44	824	84	2	13	801	1	823	0	1303
g9151	B.juncea_gss_scaffold3535_26.3	Bra006717	89.92	119	12	0	6	124	873	991	4e-71	231
g9164	B.juncea_gss_scaffold3536_24.2	Bra029548	100	170	0	0	1	170	1	170	1e-108	311
g9165	B.juncea_gss_scaffold3536_24.2	Bra029549	95.04	544	9	2	13	556	13	538	0	971
g9166	B.juncea_gss_scaffold3536_24.2	Bra029550	91.27	126	9	1	1	124	1	126	3e-61	196
g9168	B.juncea_gss_scaffold3536_24.2	Bra029552	84.62	208	0	1	1	176	1	208	2e-118	348
g9170	B.juncea_gss_scaffold3536_24.2	Bra029553	99.4	334	2	0	1	334	1	334	0	570
g9191	B.juncea_gss_scaffold3553_22.3	Bra020975	98.64	587	7	1	1	587	1	586	0	1197
g9192	B.juncea_gss_scaffold3553_22.3	Bra020976	100	157	0	0	1	157	1	157	4e-97	281
g9193	B.juncea_gss_scaffold3555_23.4	Bra018096	80.99	626	17	4	1	535	1	615	0	877
g9197	B.juncea_gss_scaffold3555_23.4	Bra018099	91.04	335	23	2	1	329	1	334	0	556
g9198	B.juncea_gss_scaffold3555_23.4	Bra018100	93.88	588	27	2	25	612	22	600	0	1113
g9204	B.juncea_gss_scaffold3555_23.4	Bra039824	75.18	137	24	2	79	205	390	526	2e-65	215
g9205	B.juncea_gss_scaffold3555_23.4	Bra018101	75.73	103	25	0	6	108	68	170	9e-46	160
g9206	B.juncea_gss_scaffold3555_23.4	Bra018102	92.04	289	19	4	1	287	1	287	0	544
g9210	B.juncea_gss_scaffold3555_23.4	Bra018103	88.63	563	51	4	19	568	2	564	0	949
g9212	B.juncea_gss_scaffold3555_23.4	Bra018104	84.7	353	31	3	1	351	1	332	6e-167	473
g9215	B.juncea_gss_scaffold3555_23.4	Bra018108	95.73	281	12	0	110	390	1	281	3e-166	475
g9222	B.juncea_gss_scaffold3555_23.4	Bra018110	82.46	228	2	1	1	228	1	190	1e-130	370
g9223	B.juncea_gss_scaffold3555_23.4	Bra018111	74.55	1230	197	11	1	1134	1	1210	0	1724
g9224	B.juncea_gss_scaffold3555_23.4	Bra018112	95.58	339	15	0	21	359	19	357	0	673
g9230	B.juncea_gss_scaffold3561_25.3	Bra023937	99.25	133	1	0	1	133	1	133	8e-75	222
g9231	B.juncea_gss_scaffold3561_25.3	Bra001801	74.19	186	36	2	1	182	1	178	2e-78	236
g9232	B.juncea_gss_scaffold3561_25.3	Bra001802	81.61	598	86	11	1	591	1	581	0	882
g9237	B.juncea_gss_scaffold3566_24.9	Bra035731	80.87	298	40	3	159	453	5	288	1e-159	471
g9242	B.juncea_gss_scaffold3566_24.9	Bra035732	77.01	174	17	3	1	154	1	171	4e-86	255
g9245	B.juncea_gss_scaffold3567_24.8	Bra038413	89.02	437	45	2	1	437	55	488	0	806
g9274	B.juncea_gss_scaffold3586_17.6	Bra038433	75.19	133	33	0	198	330	259	391	7e-63	219
g9300	B.juncea_gss_scaffold3597_24.3	Bra019845	96.52	949	20	1	37	972	43	991	0	1897
g9307	B.juncea_gss_scaffold3598_24.5	Bra033150	76.73	159	34	1	475	633	147	302	9e-56	194
g9310	B.juncea_gss_scaffold3601_21.8	Bra004524	100	109	0	0	1	109	1	109	4e-74	219
g9312	B.juncea_gss_scaffold3601_21.8	Bra004522	99.73	372	1	0	1	372	1	372	0	769
g9317	B.juncea_gss_scaffold3603_23.9	Bra002015	86.96	905	40	6	1	834	1	898	0	1332
g9318	B.juncea_gss_scaffold3603_23.9	Bra033838	72.82	103	28	0	14	116	14	116	4e-48	166
g9346	B.juncea_gss_scaffold3614_21.5	Bra040582	97.43	545	0	1	1	531	1	545	0	1093
g9349	B.juncea_gss_scaffold3614_21.5	Bra035372	82.96	135	23	0	111	245	189	323	2e-74	237
g9374	B.juncea_gss_scaffold3627_22.8	Bra037319	100	562	0	0	1	562	1	562	0	974
g9375	B.juncea_gss_scaffold3627_22.8	Bra037320	89.66	174	16	1	1	174	67	238	1e-68	212
g9386	B.juncea_gss_scaffold3632_21.3	Bra040913	80.21	374	35	3	269	605	428	799	3e-177	531
g9400	B.juncea_gss_scaffold3634_22.8	Bra033138	90.87	252	15	1	1	252	1	244	3e-150	423
g9417	B.juncea_gss_scaffold3640_26.4	Bra020918	71.58	292	83	0	275	566	346	637	1e-149	449
g9419	B.juncea_gss_scaffold3641_22.7	Bra031802	96.01	376	15	0	1	376	1	376	0	752
g9420	B.juncea_gss_scaffold3641_22.7	Bra031803	98.64	369	5	0	12	380	1	369	0	736
g9422	B.juncea_gss_scaffold3641_22.7	Bra031804	74.16	209	20	4	1	180	1	204	2e-97	284
g9424	B.juncea_gss_scaffold3641_22.7	Bra031805	89.39	132	10	2	125	253	2	132	5e-79	238
g9425	B.juncea_gss_scaffold3641_22.7	Bra036246	85.71	182	13	3	187	359	191	368	1e-95	293
g9426	B.juncea_gss_scaffold3641_22.7	Bra031806	81.27	395	37	3	1	372	1	381	0	643
g9427	B.juncea_gss_scaffold3641_22.7	Bra037182	95.56	338	10	3	27	361	28	363	0	639
g9428	B.juncea_gss_scaffold3641_22.7	Bra031807	92.95	624	28	3	1	624	1	608	0	1122
g9429	B.juncea_gss_scaffold3641_22.7	Bra031808	85.63	174	13	1	3	176	4	165	9e-102	303
g9430	B.juncea_gss_scaffold3641_22.7	Bra037176	90.4	177	12	1	199	375	165	336	8e-103	311
g9433	B.juncea_gss_scaffold3641_22.7	Bra031811	96.62	355	9	1	1	352	1	355	0	712
g9434	B.juncea_gss_scaffold3641_22.7	Bra012072	81.33	225	38	2	52	276	1	221	6e-96	285
g9435	B.juncea_gss_scaffold3641_22.7	Bra012077	89.27	177	19	0	4	180	3	179	2e-116	337
g9441	B.juncea_gss_scaffold3643_19.9	Bra014557	75.4	126	26	1	1	121	92	217	9e-44	152
g9444	B.juncea_gss_scaffold3646_24.0	Bra025280	89.51	410	42	1	1	410	1	409	0	716
g9445	B.juncea_gss_scaffold3646_24.0	Bra025282	89.53	191	9	3	1	190	1	181	5e-103	298
g9447	B.juncea_gss_scaffold3646_24.0	Bra025283	90.66	910	24	5	1	858	1	901	0	1563
g9448	B.juncea_gss_scaffold3646_24.0	Bra025284	99.49	389	2	0	1	389	1	389	0	811
g9449	B.juncea_gss_scaffold3646_24.0	Bra025285	100	531	0	0	1	531	1	531	0	842
g9450	B.juncea_gss_scaffold3646_24.0	Bra025286	100	356	0	0	1	356	1	356	0	706
g9451	B.juncea_gss_scaffold3646_24.0	Bra025287	80.76	369	23	3	1	358	1	332	0	538
g9452	B.juncea_gss_scaffold3646_24.0	Bra025288	99.48	384	1	1	79	461	205	588	0	773
g9470	B.juncea_gss_scaffold3660_24.1	Bra037613	77.05	122	28	0	1	122	61	182	8e-48	181
g9472	B.juncea_gss_scaffold3660_24.1	Bra015169	82.64	386	22	2	1	356	1	371	0	599
g9477	B.juncea_gss_scaffold3660_24.1	Bra015170	98.78	246	1	1	1	244	1	246	0	501
[truncated: 67,194 more rows]
