# Supplementary material for: Genome-Wide Identification, Localization, and Expression Analysis of Proanthocyanidin-Associated Genes in Brassica
Source: Front Plant Sci. 2016 Dec 9;7:1831. doi: 10.3389/fpls.2016.01831 (PMC5145881; doi:10.3389/fpls.2016.01831)
Supplement: Table S5 — Annotated proanthocyanidin-associated genes from Brassica juncea genome survey sequences (xls). [file Table5.XLSX]

## Sheet: Sheet1
gene	Query id	assembled sequence nomber (version 2)	Subject id	% identity	alignment length	mismatches	gap openings	q. start	q. end	s. start	s. end	e-value	bit score
TT4	g112186	B.juncea_gss_scaffold52604_24.0	Bra008792	94.47	398	19	1	1	398	1	395	0	775
TT4	g160192	B.juncea_gss_scaffold79298_24.4	Bra008792	93.16	395	0	1	1	368	1	395	0	744
TT4	g94262	B.juncea_gss_scaffold42484_24.2	Bra006224	89.42	397	11	2	1	367	1	396	0	716
TT4	g134422	B.juncea_gss_scaffold65804_23.8	Bra006224	80.15	403	11	3	1	341	1	396	0	621
TT4	g125911	B.juncea_gss_scaffold60868_22.8	Bra020688	98.98	394	4	0	1	394	1	394	0	808
TT4	g135394	B.juncea_gss_scaffold66328_23.2	Bra020688	94.67	394	21	0	2	395	1	394	0	776
TT5	g94675	B.juncea_gss_scaffold42681_24.2	Bra007142	99.2	251	2	0	1	251	1	251	2e-179	498
TT5	g147891	B.juncea_gss_scaffold73310_25.6	Bra007142	90.48	252	23	1	1	252	1	251	1e-164	460
TT5	g153768	B.juncea_gss_scaffold76339_23.9	Bra007142	83.64	220	16	2	1	212	1	208	2e-121	349
TT5	g158015	B.juncea_gss_scaffold78324_22.4	Bra007142	90.87	252	22	1	1	252	1	251	1e-164	460
TT5	g10826	B.juncea_gss_scaffold4206_24.2	Bra017728	100	197	0	0	1	197	1	197	1e-138	389
TT6	g34078	B.juncea_gss_scaffold13323_23.9	Bra007813	98.97	290	3	0	3	292	259	548	0	597
TT6	g34079	B.juncea_gss_scaffold13323_23.9	Bra007813	99.57	235	1	0	1	235	1	235	5e-159	456
TT6	g51817	B.juncea_gss_scaffold21106_23.0	Bra036828	87.73	375	29	3	1	375	1	358	0	637
TT6	g58779	B.juncea_gss_scaffold24259_24.4	Bra036828	97.49	358	9	0	1	358	1	358	0	704
TT6	g230814	B.juncea_gss_C8724550_26.0	Bra036828	100	206	0	0	42	247	4	209	3e-152	432
TT6	g93144	B.juncea_gss_scaffold41889_24.8	Bra012862	94.89	352	16	1	1	352	1	350	0	664
TT7	g105339	B.juncea_gss_scaffold48537_24.6	Bra009312	95.81	358	15	0	1	358	153	510	0	679
TT7	g105340	B.juncea_gss_scaffold48537_24.6	Bra009312	72.82	103	0	1	44	118	44	146	1e-43	151
TT7	g118579	B.juncea_gss_scaffold56380_24.7	Bra009312	100	359	0	0	1	359	153	511	0	739
DFR	g119544	B.juncea_gss_scaffold56899_21.9	Bra027457	87.53	385	0	2	1	337	1	385	0	682
DFR	g127201	B.juncea_gss_scaffold61656_25.9	Bra027457	78.55	387	23	4	2	330	1	385	0	597
ANS	g16568	B.juncea_gss_scaffold6413_23.2	Bra013652	99.72	358	1	0	1	358	1	358	0	702
ANS	g86816	B.juncea_gss_scaffold38266_24.6	Bra013652	96.07	356	14	0	1	356	1	356	0	675
ANS	g114026	B.juncea_gss_scaffold53674_25.0	Bra013652	93.3	358	24	0	1	358	1	358	0	671
ANS	g178347	B.juncea_gss_scaffold85663_25.6	Bra019350	90.48	357	12	1	1	335	1	357	0	624
ANR	g19699	B.juncea_gss_scaffold7617_24.2	Bra021318	95.91	342	14	0	1	342	1	342	0	622
ANR	g97466	B.juncea_gss_scaffold44134_24.3	Bra021318	100	345	0	0	1	345	1	345	0	648
ANR	g228640	B.juncea_gss_C8601092_21.0	Bra021318	80.92	152	28	1	1	152	1	151	9e-86	258
ANR	g177273	B.juncea_gss_scaffold85347_22.5	Bra031403	98.54	343	0	1	1	343	1	338	0	670
ANR	g226654	B.juncea_gss_C8486021_45.0	Bra031403	92.09	139	11	0	2	140	64	202	1e-88	266
ANR	g227640	B.juncea_gss_C8541167_23.0	Bra031403	82.89	152	26	0	2	153	187	338	4e-73	226
TT10	g60604	B.juncea_gss_scaffold25113_23.5	Bra020720	99.82	559	1	0	1	559	1	559	0	1050
TT10	g169945	B.juncea_gss_scaffold83024_23.3	Bra020720	89.17	563	57	1	1	563	1	559	0	979
TT10	g6758	B.juncea_gss_scaffold2578_24.7	Bra037510	90.18	550	49	1	16	560	16	565	0	1016
TT10	g161120	B.juncea_gss_scaffold79730_23.8	Bra037510	98.18	550	5	1	16	560	16	565	0	1096
TT15	g155470	B.juncea_gss_scaffold77111_23.5	Bra036926	84.58	428	44	4	1	406	1	428	0	709
TT15	g156619	B.juncea_gss_scaffold77703_23.4	Bra036926	91.36	440	23	1	82	521	4	428	0	816
TT1	g10440	B.juncea_gss_scaffold4034_24.5	Bra028067	87.25	149	19	0	1	149	1	149	6e-66	206
TT1	g65737	B.juncea_gss_scaffold27480_24.6	Bra028067	95.39	152	7	0	1	152	1	152	6e-67	209
TT2	g27300	B.juncea_gss_scaffold10614_24.8	Bra035532	79.62	260	0	1	1	207	1	260	7e-133	378
TT2	g136881	B.juncea_gss_scaffold67118_27.3	Bra035532	88.62	123	14	0	1	123	138	260	4e-75	227
TT8	g109603	B.juncea_gss_scaffold51086_26.0	Bra037887	74.9	498	77	5	1	470	1	478	0	639
TT8	g113056	B.juncea_gss_scaffold53140_23.9	Bra037887	90.74	497	16	2	1	467	1	497	0	851
TT16	g157583	B.juncea_gss_scaffold78152_25.1	Bra013028	100	240	0	0	1	240	1	240	1e-152	429
TT16	g170816	B.juncea_gss_scaffold83280_22.7	Bra013028	90.46	241	22	1	1	241	1	240	1e-133	380
TT16	g150784	B.juncea_gss_scaffold74813_24.6	Bra026507	96.69	181	1	1	1	181	138	313	1e-102	301
TT16	g141603	B.juncea_gss_scaffold69744_24.8	Bra029365	100	242	0	0	1	242	1	242	0	502
TT16	g231621	B.juncea_gss_C8744618_19.0	Bra029365	90.5	179	17	0	1	179	64	242	1e-115	332
TTG1	g55489	B.juncea_gss_scaffold22758_24.1	Bra009770	95	340	11	2	1	337	1	337	0	647
TTG1	g228836	B.juncea_gss_C8616172_15.0	Bra009770	100	274	0	0	1	274	1	274	0	520
TTG2	g156630	B.juncea_gss_scaffold77709_23.9	Bra005210	78.43	394	67	4	1	387	1	383	0	590
TTG2	g173809	B.juncea_gss_scaffold84222_23.2	Bra005210	94.62	409	15	1	1	402	1	409	0	745
TTG2	g112447	B.juncea_gss_scaffold52790_23.9	Bra023112	98.1	420	6	1	1	418	1	420	0	808
TTG2	g118314	B.juncea_gss_scaffold56212_24.1	Bra023112	90.97	421	35	3	1	419	1	420	0	688
TT9	g1751	B.juncea_gss_scaffold645_25.7	Bra038854	85.42	144	16	2	1	143	1	140	4e-71	233
TT9	g1753	B.juncea_gss_scaffold645_25.7	Bra038854	87.86	832	74	5	17	831	188	1009	0	1430
TT9	g39969	B.juncea_gss_scaffold15876_23.9	Bra038854	100	147	0	0	1	147	1	147	3e-80	258
TT9	g39970	B.juncea_gss_scaffold15876_23.9	Bra038854	93.61	579	26	1	1	568	186	764	0	1068
TT9	g174993	B.juncea_gss_scaffold84604_23.2	Bra038854	87.44	669	75	4	1	666	186	848	0	1138
TT9	g176590	B.juncea_gss_scaffold85139_22.7	Bra038854	79.46	516	59	2	1	470	421	935	0	790
TT9	g229252	B.juncea_gss_C8644944_19.0	Bra038854	89.73	185	18	1	107	290	194	378	1e-107	338
TT12	g29228	B.juncea_gss_scaffold11461_25.4	Bra003361	98.78	491	6	0	6	496	17	507	0	842
TT12	g146440	B.juncea_gss_scaffold72530_25.7	Bra003361	97.08	274	8	0	1	274	1	274	2e-168	486
TT13	g3953	B.juncea_gss_scaffold1511_25.1	Bra016610	81.38	247	29	1	1	247	1	230	5e-108	337
TT13	g77482	B.juncea_gss_scaffold33447_25.4	Bra016610	95.96	495	20	0	74	568	1	495	0	897
TT13	g102949	B.juncea_gss_scaffold47043_25.4	Bra016610	95.87	944	27	1	1	932	1	944	0	1727
TT19	g144296	B.juncea_gss_scaffold71328_25.0	Bra008570	92.49	213	16	0	1	213	1	213	2e-139	393
TT19	g159509	B.juncea_gss_scaffold79042_25.2	Bra008570	100	213	0	0	1	213	1	213	3e-147	412
TT19	g72809	B.juncea_gss_scaffold30957_23.3	Bra023602	99.07	215	2	0	1	215	1	215	8e-159	442
TT19	g118434	B.juncea_gss_scaffold56282_28.8	Bra023602	91.04	212	13	1	109	320	8	213	2e-140	400
TT19	g167454	B.juncea_gss_scaffold82146_58.3	Bra023602	81.89	127	18	3	1	123	1	126	3e-63	199
