# Supplementary material for: Genome-Wide Identification, Localization, and Expression Analysis of Proanthocyanidin-Associated Genes in Brassica
Source: Front Plant Sci. 2016 Dec 9;7:1831. doi: 10.3389/fpls.2016.01831 (PMC5145881; doi:10.3389/fpls.2016.01831)
Supplement: Table S6 — Mapping to the GSS sequence of full-length sequences of Brassica juncea PA genes cloned in this study (xls). [file Table6.XLSX]

## Sheet: sheet1
gene	Query id	Predicted gene	Subject id	% identity	alignment length	mismatches	gap openings	q. start	q. end	s. start	s. end	e-value	bit score
BjuTT4-1	TT4_ZBjuH187G14	g125911	B.juncea_gss_scaffold60868_22.8	99.92	1269	1	0	1	1269	12764	14032	0	2338
BjuTT4-2	TT4_ZBjuH175I06	-	B.juncea_gss_scaffold81774_23.0	100	742	0	0	1	742	21857	21116	0	1371
BjuTT4-2	TT4_ZBjuH175I06	-	B.juncea_gss_scaffold81774_23.0	99.71	697	1	1	758	1454	21082	20387	0	1277
BjuTT4-3	TT4_ZBjuH037O10	g94262	B.juncea_gss_scaffold42484_24.2	98.81	1423	4	3	48	1458	76767	75346	0	2525
BjuTT4-4	TT4_ZBjuH036O12	g160192	B.juncea_gss_scaffold79298_24.4	99	1002	10	0	1	1002	32996	33997	0	1796
BjuTT4-4	TT4_ZBjuH036O12	g160192	B.juncea_gss_scaffold79298_24.4	100	241	0	0	1023	1263	34038	34278	5e-123	446
BjuTT4-5	TT4_ZBjuH053C09	g112186	B.juncea_gss_scaffold52604_24.0	99.88	844	1	0	1	844	35598	34755	0	1555
BjuTT4-5	TT4_ZBjuH053C09	g112186	B.juncea_gss_scaffold52604_24.0	100	652	0	0	865	1516	34725	34074	0	1205
BjuTT4-6	TT4_ZBjuH053C08	g134422	B.juncea_gss_scaffold42484_24.2	92.85	1021	62	1	343	1352	76366	75346	0	1474
BjuTT4-6	TT4_ZBjuH053C08	g134422	B.juncea_gss_scaffold42484_24.2	98.78	164	2	0	48	211	76767	76604	7e-77	292
BjuTT4-7	TT4_ZBjuH090K23	-	B.juncea_gss_scaffold26942_23.4	89.36	1269	124	9	4	1267	44580	43318	0	1585
BjuTT5-1	TT5_ZBjuH186N11	g10826	B.juncea_gss_scaffold4206_24.2	99.75	1192	2	1	1	1191	5904	7095	0	2183
BjuTT5-2	TT5_ZBjuH181K10	g147891	B.juncea_gss_scaffold73310_25.6	99.8	1528	1	1	1	1526	8826	7299	0	2804
BjuTT5-3	TT5_ZBjuH080G05	g94675	B.juncea_gss_scaffold42681_24.2	100	1621	0	0	1	1621	3639	5259	0	2994
BjuTT5-4	TT5_ZBjuH106O08	g153768	B.juncea_gss_scaffold76339_23.9	99.88	1626	0	2	1	1625	16990	15366	0	2990
BjuTT6-1	TT6_ZBjuH058K21	g93144	B.juncea_gss_scaffold41889_24.8	98.89	1350	8	2	1	1343	13419	12070	0	2418
BjuTT6-2	TT6_ZBjuH087J23	g230814	B.juncea_gss_C8724550_26.0	100	977	0	0	1	977	977	1	0	1805
BjuTT6-3	TT6_ZBjuH031F14	g34078	B.juncea_gss_scaffold13323_23.9	100	2998	0	0	1	2998	42154	39157	0	5537
BjuTT6-4	TT6_ZBjuH022O18	g58779	B.juncea_gss_scaffold24259_24.4	100	1062	0	0	759	1820	8352	7291	0	1962
BjuTT6-4	TT6_ZBjuH022O18	g58779	B.juncea_gss_scaffold24259_24.4	100	701	0	0	1	701	9130	8430	0	1295
BjuTT6-5	TT6_ZBjuH143I07	g51817	B.juncea_gss_scaffold21106_23.0	100	970	0	0	1	970	22275	23244	0	1792
BjuTT6-5	TT6_ZBjuH143I07	g51817	B.juncea_gss_scaffold21106_23.0	100	455	0	0	1000	1454	23295	23749	0	841
BjuTT7-1	TT7_ZBjuH159L04	g118579	B.juncea_gss_scaffold56380_24.7	99.84	2426	3	1	318	2742	3558	5983	0	4457
BjuTT7-1	TT7_ZBjuH159L04	g118579	B.juncea_gss_scaffold56380_24.7	96.35	329	0	1	1	317	3197	3525	3e-148	531
BjuTT7-2	TT7_ZBjuH080O14	g105339	B.juncea_gss_scaffold48537_24.6	99.94	1758	1	0	1232	2989	53612	51855	0	3241
BjuTT7-2	TT7_ZBjuH080O14	g105340	B.juncea_gss_scaffold48537_24.6	100	661	0	0	237	897	56620	55960	0	1221
BjuTT3-1	DFR_ZBjuH029J10	g119544	B.juncea_gss_scaffold56899_21.9	99.86	733	0	1	491	1222	13805	13073	0	1347
BjuTT3-1	DFR_ZBjuH029J10	g119544	B.juncea_gss_scaffold56899_21.9	100	460	0	0	1	460	14306	13847	0	850
BjuTT3-1	DFR_ZBjuH029J10	g119544	B.juncea_gss_scaffold56899_21.9	100	258	0	0	1299	1556	12986	12729	2e-132	477
BjuTT3-2	DFR_ZBjuH183H13	g127201	B.juncea_gss_scaffold61656_25.9	100	828	0	0	609	1436	33681	34508	0	1530
BjuTT3-2	DFR_ZBjuH183H13	g127201	B.juncea_gss_scaffold61656_25.9	100	366	0	0	213	578	33282	33647	0	676
BjuTT3-2	DFR_ZBjuH183H13	g127201	B.juncea_gss_scaffold61656_25.9	100	177	0	0	1513	1689	34596	34772	2e-87	327
BjuTT3-2	DFR_ZBjuH183H13	g127201	B.juncea_gss_scaffold61656_25.9	99.28	139	1	0	1	139	32990	33128	2e-64	252
BjuTT18-1	TT18_ZBjuH054O02	g16568	B.juncea_gss_scaffold6413_23.2	100	1422	0	0	1	1422	11400	9979	0	2627
BjuTT18-2	TT18_ZBjuH181K08	g178347	B.juncea_gss_scaffold85663_25.6	100	1161	0	0	1	1161	15691	14531	0	2145
BjuTT18-3	TT18_ZBjuH091K10	g86816	B.juncea_gss_scaffold38266_24.6	99.74	1146	0	1	1	1143	39638	38493	0	2097
BjuTT18-4	TT18_ZBjuH177N08	g114026	B.juncea_gss_scaffold53674_25.0	100	1152	0	0	1	1152	35969	34818	0	2128
BjuANR-1	ANR_ZBjuH082J01	g97466	B.juncea_gss_scaffold44134_24.3	99.93	1433	1	0	1	1433	54230	52798	0	2641
BjuANR-2	ANR_ZBjuH148I16	g177273	B.juncea_gss_scaffold85347_22.5	98.99	1481	0	1	1	1466	2937	1457	0	2638
BjuANR-3	ANR_ZBjuH116E04	g228640	B.juncea_gss_C8541167_23.0	99.12	791	7	0	707	1497	1	791	0	1423
BjuANR-3	ANR_ZBjuH116E04	g227640	B.juncea_gss_C8601092_21.0	99.67	602	2	0	1	602	602	1	0	1101
BjuANR-4	ANR_ZBjuH034P21	g19699	B.juncea_gss_scaffold7617_24.2	100	1400	0	0	1	1400	33339	31940	0	2586
BjuTT10-1	TT10_ZBjuH083G18	g60604	B.juncea_gss_scaffold25113_23.5	99.91	3491	3	0	1	3491	11692	8202	0	6431
BjuTT10-2	TT10_ZBjuH055H16	g161120	B.juncea_gss_scaffold79730_23.8	99.83	2296	4	0	1	2296	35359	33064	0	4218
BjuTT10-4	TT10_ZBjuH176D10	g169945	B.juncea_gss_scaffold2578_24.7	99.96	2293	1	0	1	2293	23043	25335	0	4229
BjuTT10-3	TT10_ZBjuH021A16	g6758	B.juncea_gss_scaffold83024_23.3	99.93	2838	2	0	1	2838	25806	28643	0	5230
BjuTT1-1	TT1_ZBjuH180A05	g65737	B.juncea_gss_scaffold27480_24.6	99.93	1385	0	1	1	1384	14549	13165	0	2551
BjuTT1-1	TT1_ZBjuH180A05	g65737	B.juncea_gss_scaffold27480_24.6	100	134	0	0	1628	1761	12919	12786	2e-63	248
BjuTT1-2	TT1_ZBjuH147E23	g10440	B.juncea_gss_scaffold4034_24.5	99.92	1331	0	1	1	1330	6410	5080	0	2451
BjuTT1-2	TT1_ZBjuH147E23	g10440	B.juncea_gss_scaffold4034_24.5	99.25	134	1	0	1574	1707	4822	4689	9e-62	243
BjuTT2-1	TT2_ZBjuH085H24	g27300	B.juncea_gss_scaffold10614_24.8	99.52	619	3	0	326	944	4964	5582	0	1127
BjuTT2-1	TT2_ZBjuH085H24	g27300	B.juncea_gss_scaffold10614_24.8	100	303	0	0	1	303	4626	4928	1e-157	560
BjuTT2-2	TT2_ZBjuH034J15	g136881	B.juncea_gss_scaffold67118_27.3	100	621	0	0	324	944	4330	4950	0	1147
BjuTT2-2	TT2_ZBjuH034J15	g136881	B.juncea_gss_scaffold67118_27.3	98.78	327	0	1	1	323	3974	4300	3e-163	579
BjuTT8-1	TT8_ZBjuH004L18	g113056	B.juncea_gss_scaffold53140_23.9	99.41	3555	17	1	1	3551	8037	11591	0	6473
BjuTT8-2	TT8_ZBjuH005J18	g109603	B.juncea_gss_scaffold51086_26.0	100	2186	0	0	1	2186	4512	6697	0	4037
BjuTT8-2	TT8_ZBjuH005J18	g109603	B.juncea_gss_scaffold51086_26.0	100	567	0	0	2202	2768	6732	7298	0	1048
BjuTT16-1	TT16_ZBjuH130K12	g141603	B.juncea_gss_scaffold69744_24.8	99.93	1412	1	0	543	1954	18246	19657	0	2603
BjuTT16-1	TT16_ZBjuH130K12	g141603	B.juncea_gss_scaffold69744_24.8	99.81	518	1	0	1	518	17661	18178	0	952
BjuTT16-2	TT16_ZBjuH099A21	g157583	B.juncea_gss_scaffold78152_25.1	99.94	1694	1	0	565	2258	4896	3203	0	3123
BjuTT16-2	TT16_ZBjuH099A21	g157583	B.juncea_gss_scaffold78152_25.1	100	466	0	0	1	466	5536	5071	0	861
BjuTT16-2	TT16_ZBjuH099A21	g157583	B.juncea_gss_scaffold78152_25.1	100	53	0	0	487	539	5013	4961	3e-18	99
BjuTT16-2	TT16_ZBjuH099A21	g157583	B.juncea_gss_scaffold78152_25.1	100	36	0	0	430	465	4762	4797	8e-09	67.6
BjuTT16-2	TT16_ZBjuH099A21	g157583	B.juncea_gss_scaffold78152_25.1	100	36	0	0	664	699	5072	5107	8e-09	67.6
BjuTT16-3	TT16_ZBjuH091L03	g150784	B.juncea_gss_scaffold74813_24.6	99.83	1790	2	1	215	2004	3916	2128	0	3288
BjuTT16-4	TT16_ZBjuH098G12	-	B.juncea_gss_scaffold69091_25.9	99.8	1981	4	0	1	1981	12314	10334	0	3637
BjuTT16-5	TT16_ZBjuH094N07	g231621	B.juncea_gss_C8744618_19.0	99.86	1380	2	0	750	2129	1	1380	0	2538
BjuTT16-5	TT16_ZBjuH094N07	g231621	B.juncea_gss_C8728038_25.0	100	716	0	0	1	716	716	1	0	1323
BjuTT16-6	TT16_ZBjuH077C18	g170816	B.juncea_gss_scaffold83280_22.7	99.8	1980	4	0	1	1980	8306	6327	0	3635
BjuTTG1-1	TTG1_ZBjuH130K10	g228836	B.juncea_gss_C8616172_15.0	100	903	0	0	1	903	815	1717	0	1668
BjuTTG1-2	TTG1_ZBjuH129A18	g55489	B.juncea_gss_scaffold22758_24.1	100	1014	0	0	1	1014	57278	58291	0	1873
BjuTTG2-1	TTG2_ZBjuH088A24	g112447	B.juncea_gss_scaffold52790_23.9	100	1516	0	0	1	1516	13492	11977	0	2800
BjuTTG2-2	TTG2_ZBjuH101A24	g173809	B.juncea_gss_scaffold84222_23.2	99.93	1466	0	1	1	1466	3330	4794	0	2700
BjuTTG2-3	TTG2_ZBjuH063L13	g118314	B.juncea_gss_scaffold56212_24.1	100	1508	0	0	1	1508	12176	13683	0	2785
BjuTTG2-4	TTG2_ZBjuH043G17	g156630	B.juncea_gss_scaffold77709_23.9	99.32	1461	6	4	1	1460	10205	8748	0	2639
BjuTT12-1	TT12_ZBjuH047J16	g29228	B.juncea_gss_scaffold11461_25.4	99.79	2436	5	0	52	2487	35156	32721	0	4471
BjuTT12-2	TT12_ZBjuH124J12	g146440	B.juncea_gss_scaffold72530_25.7	99.92	2505	2	0	1	2505	13517	16021	0	4615
BjuTT19-1	TT19_ZBjuH095N01	g72809	B.juncea_gss_scaffold30957_23.3	100	808	0	0	1	808	32468	31661	0	1493
BjuTT19-2	TT19_ZBjuH170C22	g159509	B.juncea_gss_scaffold79042_25.2	100	800	0	0	1	800	12109	11310	0	1478
BjuTT19-3	TT19_ZBjuH122M08	g118434	B.juncea_gss_scaffold56282_28.8	100	571	0	0	1	571	1872	1302	0	1055
BjuTT19-3	TT19_ZBjuH122M08	g118434	B.juncea_gss_scaffold56282_28.8	94.68	451	23	1	580	1030	1275	826	0	699
