# Supplementary material for: Genome-Wide Identification, Localization, and Expression Analysis of Proanthocyanidin-Associated Genes in Brassica
Source: Front Plant Sci. 2016 Dec 9;7:1831. doi: 10.3389/fpls.2016.01831 (PMC5145881; doi:10.3389/fpls.2016.01831)
Supplement: Table S7 — Transcript abundance of proanthocyanidin-associated genes in the transcriptome of Brassica napus and B. juncea seed coats. [file Table7.XLSX]

## Sheet: Sheet1
Bna_gene_id(XY15)	length	XY15_effective_length	XY15_expected_count	XY15_TPM	XY15_FPKM	RIL52_effective_length	RIL52_expected_count	RIL52_TPM	RIL52_FPKM	RIL55_effective_length	RIL55_expected_count	RIL55_TPM	RIL55_FPKM		Gene_ID	Gene_ID	NILA_expected_count	NILA_TPM	NILA_FPKM	NILB_expected_count	NILB_TPM	NILB_FPKM	SY_effective_length	SY_expected_count	SY_TPM	SY_FPKM	NILA/SY	NILB/SY
BnaC02g38730D	1269	993.38	748.09	3093.27	2140.43	996.69	383.99	2830.53	1922.79	1006.15	650.74	7184.42	4632.34		BjuTT4-1	TT4_ZBjuH187G14	274	5293.57	3722.43	942	14472.1	11350.8	986.32	724	33103.9	18264.2	0.20381	0.621475
BnaA02g30320D	1310	1034.38	2281.91	9061.48	6270.2	1037.69	2089.01	14790.4	10047.1	1047.15	1519.26	16116.6	10391.6		BjuTT4-2	TT4_ZBjuH175I06	3420.21	56391.8	39654.6	2546.4	33106.8	25966.3	1171.32	18	693.04	382.36	103.71	67.9107
BnaA03g04590D	1576	1300.38	3708.09	11712.8	8104.79	1303.69	4753.56	26788.7	18197.6	1313.15	824.88	6977.91	4499.19		BjuTT4-3	TT4_ZBjuH037O10	640.01	10519	7396.96	653.66	8470.36	6643.48	1175.32	1	38.37	21.17	349.408	313.816
BnaA10g19670D	1361	1085.38	32484.3	122934	85065.6	1088.69	17848.7	120451	81822.4	1098.15	14089.2	142519	91892.8		BjuTT4-4	TT4_ZBjuH036O12	3935.04	76449.3	53759	3824.25	59100.7	46353.9	980.32	242.8	11169.8	6162.66	8.72334	7.52174
BnaC02g05070D	1587	1311.38	56464	176857	122379	1314.69	30050.9	167934	114078	1324.15	15770	132294	85300.4		BjuTT4-5	TT4_ZBjuH053C09	6269.98	98537.8	69291.6	6705.73	82912.2	65029.8	1233.32	1391.05	50865.9	28063.9	2.46906	2.3172
BnaC03g06120D	1551	1275.38	17031.7	54852.9	37956.1	1278.69	3281.13	18852.3	12806.4	1288.15	3309.59	28540.2	18402		BjuTT4-6	TT4_ZBjuH053C08	2780.36	49872	35069.8	3494.85	49645.9	38938.2	1069.32	1118.31	47164.2	26021.6	1.34772	1.49638
BnaC09g43250D	2051	1775.38	25433.1	58842	40716.4	1778.69	15081.7	62295.5	42317.4	1788.15	13726.4	85271.1	54980.8		BjuTT4-7	TT4_ZBjuH090K23	3880.68	75112.6	52819.1	3075.1	47336.2	37126.7	984.32	2590.14	118671	65473.8	0.80672	0.567047
BnaCnng01290D	6666	6390.38	6	3.86	2.67	6393.69	5	5.75	3.9	6403.15	3	5.2	3.36		TT4-g135394	TT4_g135394	2	38.82	27.3	5	77.19	60.55	981.32	1	45.96	25.36	1.0765	2.38762
BnaA09g29340D	793	517.63	0.79	6.31	4.37	520.95	0	0	0	530.48	0	0	0
BnaC07g45760D	1291	1015.38	54	218.45	151.16	1018.69	51	367.82	249.86	1028.15	124	1339.72	863.82		BjuTT5-1	TT5_ZBjuH186N11	0	0	0	0	0	0	908.32	0	0	0	0	0
BnaA07g37900D	999	723.38	127	721.14	499	726.69	129	1304.21	885.95	736.15	50	754.49	486.48		BjuTT5-2	TT5_ZBjuH181K10	90	1403.82	987.16	83	1018.2	798.59	1243.32	38	1378.35	760.47	1.29809	1.05013
BnaA09g34840D	1845	1569.38	1055.08	2761.46	1910.82	1572.69	581.24	2715.3	1844.51	1582.15	480.3	3372.22	2174.33		BjuTT5-3	TT5_ZBjuH080G05	214	3116.09	2191.23	201	2294.83	1799.88	1338.32	12	404.37	223.1	9.82174	8.06759
BnaC08g26010D	1845	1569.38	781.92	2046.5	1416.1	1572.69	713.76	3334.38	2265.05	1582.15	604.7	4245.6	2737.46		BjuTT5-4	TT5_ZBjuH106O08	0	0	0	0	0	0	1342.32	0	0	0	0	0
BnaAnng08210D	1234	958.38	12	51.43	35.59	961.69	5	38.2	25.95	971.15	4	45.75	29.5		TT5-g158015	TT5_g158015	396	5586.41	3928.35	455	5026.05	3942.03	1384.32	164	5342.77	2947.73	1.33267	1.33731
BnaA03g41250D	1344	1068.38	1.02	3.91	2.71	1071.69	3	20.56	13.97	1081.15	0	0	0		BjuTT6-1	TT6_ZBjuH058K21	52.19	943.55	663.5	1	14.32	11.23	1060.32	13.95	593.22	327.29	2.02725	0.0343121
BnaA09g31780D	1653	1377.38	17664.8	52678.7	36451.7	1380.69	12306.5	65485.3	44484.3	1390.15	8817.61	70459.3	45430.4		BjuTT6-2	TT6_ZBjuH087J23	2232.85	35144.1	24713.3	1751.99	21696.5	17017	1231.32	1499.07	54904.7	30292.2	0.815829	0.561763
BnaA09g55810D	3369	3093.38	60	79.67	55.13	3096.69	86	204.04	138.6	3106.15	25	89.41	57.65		BjuTT6-3	TT6_ZBjuH031F14	17	126.07	88.65	49	279.05	218.86	2715.32	17	282.35	155.78	0.569072	1.40493
BnaC07g32140D	1390	1114.38	3.98	14.68	10.16	1117.69	1	6.58	4.47	1127.15	5	49.28	31.77		BjuTT6-5	TT6_ZBjuH022O18	3587.37	45851.8	32242.9	2462	24544.6	19250.8	1537.32	3206.41	94062	51896.2	0.621296	0.370949
BnaC08g22640D	1726	1450.38	17728.2	50206.8	34741.2	1453.69	8494.51	42931.1	29163.2	1463.15	6747.39	51226.6	33029.7		BjuTT6-4	TT6_ZBjuH143I07	618.58	10199.1	7171.97	1016.01	13209.6	10360.5	1171.32	119.57	4603.86	2540.06	2.82354	4.07886
BnaA10g23330D	3016	2740.38	11700.2	17537.3	12135.1	2743.69	8118.91	21740.4	14768.3	2753.15	5519.23	22268.9	14358.4		BjuTT7-1	TT7_ZBjuH159L04	3999.83	32639.9	22952.3	3766.83	23655.8	18553.7	2459.32	6396.03	117288	64710.8	0.354691	0.286717
BnaC09g47980D	6761	6485.38	8563.77	5423.86	3753.11	6488.69	2927.09	3314.24	2251.37	6498.15	1750.77	2992.87	1929.73		BjuTT7-2	TT7_ZBjuH080O14	7541.17	56104.4	39452.5	4881.17	27888.9	21873.8	2706.32	8371.97	139511	76971.5	0.512559	0.284181
BnaA09g15710D	1795	1519.38	20759	56120.4	38833.2	1522.69	19337.9	93304.7	63382.1	1532.15	13761.3	99771.4	64330.2		BjuTT3-1	DFR_ZBjuH029J10	3249.09	49564.8	34853.9	4742.42	56840.3	44581	1273.32	0	0	0	34853870	44581040
BnaC09g17150D	1777	1501.38	20745	56754.7	39272.1	1504.69	1370.1	6689.76	4544.37	1514.15	1584.73	11626.1	7496.25		BjuTT3-2	DFR_ZBjuH183H13	890.91	12383.5	8708.05	1814.58	19737.8	15480.8	1406.32	0	0	0	8708050	15480750
BnaA01g12530D	1616	1340.38	21781.6	66748.5	46187.4	1343.69	13192.6	72133.8	49000.6	1353.15	5871.65	48201.7	31079.3		BjuTT18-1	TT18_ZBjuH054O02	3372.04	57043.9	40113.1	6862.72	91662.3	71892.6	1139.32	0	0	0	40113120	71892620
BnaA03g45610D	1446	1170.38	5142.49	18047.9	12488.5	1173.69	3224.62	20185.2	13711.8	1183.15	2614.25	24544.6	15825.8		BjuTT18-2	TT18_ZBjuH181K08	1966.05	42216	29686.2	4017.39	69041.4	54150.6	878.32	3	154.04	84.99	349.291	637.14
BnaC01g14310D	1460	1184.38	20971	72729	50325.7	1187.69	14079.4	87094	59163.1	1197.15	6029.74	55949.8	36075.1		BjuTT18-3	TT18_ZBjuH091K10	2262.47	49500.4	34808.6	3920.17	68729.4	53905.9	860.32	11	576.62	318.14	109.413	169.441
BnaC07g37670D	1371	1095.38	9559.98	35848.6	24805.9	1098.69	5671.31	37924	25761.8	1108.15	2649.37	26557.8	17123.9		BjuTT18-4	TT18_ZBjuH177N08	1940.44	42056.8	29574.2	3230.72	56076.3	43981.8	869.32	2	103.75	57.24	516.671	768.375
BnaA03g60670D	1437	1161.38	2123.5	7510.32	5196.86	1164.69	1157.54	7301.84	4960.16	1174.15	925.38	8754.81	5644.89		BjuANR-1	ANR_ZBjuH082J01	556.01	9322.5	6555.56	1011.01	13377.9	10492.6	1150.32	0	0	0	6555560	10492580
BnaC04g18950D	1444	1168.38	2575.5	9054.35	6265.27	1171.69	1486.46	9320.65	6331.54	1181.15	875.62	8234.89	5309.66		BjuANR-2	ANR_ZBjuH148I16	972	15875.2	11163.4	1842.7	23721.2	18605	1183.32	0	0	0	11163420	18604980
BnaA01g36200D	1718	1442.38	1346.83	3835.41	2653.96	1445.69	1278.98	6499.69	4415.25	1455.15	1737.68	13265.1	8553.04		BjuANR-3	ANR_ZBjuH116E04	674	10730.2	7545.47	1233.3	15456.6	12123	1216.32	0	0	0	7545470	1.2123e+07
BnaC01g29820D	1556	1280.38	4918.17	15777.8	10917.6	1283.69	2825.02	16168.4	10983.2	1293.15	1363.32	11711.1	7551.02		BjuANR-4	ANR_ZBjuH034P21	786.99	13555.7	9532.35	1222.99	16647.7	13057.1	1117.32	0	0	0	9532350	13057100
BnaC02g38340D	5755	5479.38	15955.7	11960.9	8276.48	5482.69	13226.4	17723.6	12039.7	5492.15	12129.4	24532.7	15818.1		BjuTT10-1	TT10_ZBjuH083G18	7	44.15	31.05	56	270.39	212.07	3208.32	68	955.85	527.37	0.0588771	0.402128
BnaA06g30430D	2503	2227.38	1232	2271.93	1572.09	2230.69	792	2608.5	1771.96	2240.15	404	2003.33	1291.7		BjuTT10-2	TT10_ZBjuH055H16	35	345.99	243.3	156	1192.72	935.47	2014.32	407	9112.25	5027.44	0.0483944	0.186073
BnaAnng08030D	4513	4237.38	9612.3	9317.7	6447.5	4240.69	5383.6	9326.98	6335.83	4250.15	6619.64	17301.3	11155.5		BjuTT10-3	TT10_ZBjuH021A16	4395	34563.5	24305	5230	31625.8	24804.8	2555.32	6153	108593	59913.2	0.40567	0.414012
															BjuTT10-4	TT10_ZBjuH176D10	344	3407.02	2395.81	3052	23380.1	18337.5	2010.32	3677	82487.5	45510.3	0.0526433	0.402931
BnaC06g08390D	1736	1460.38	140.81	396.05	274.05	1463.69	90.64	454.94	309.04	1473.15	44.65	336.69	217.09		BjuTT1-1	TT1_ZBjuH180A05	22	291.81	205.2	53	549.01	430.6	1478.32	24.81	756.78	417.53	0.491462	1.0313
BnaAnng02100D	1649	1373.38	82.19	245.81	170.09	1376.69	50.36	268.77	182.58	1386.15	22.35	179.11	115.48		BjuTT1-2	TT1_ZBjuH147E23	13	178.5	125.52	35	376.01	294.91	1424.32	35.19	1114.31	614.79	0.204167	0.479692
BnaA08g29930D	1005	729.38	742.64	4182.22	2893.94	732.69	529.11	5305.58	3604.09	742.15	502.45	7520.5	4849.04		BjuTT2-1	TT2_ZBjuH085H24	146	4039.52	2840.58	290.71	6559.25	5144.55	661.45	137	9340.87	5153.57	0.551187	0.99825
BnaC08g07960D	1102	826.38	1174.36	5837.16	4039.09	829.69	749.89	6640.32	4510.78	839.15	721.55	9551.62	6158.65		BjuTT2-2	TT2_ZBjuH034J15	128	3541.24	2490.19	284.29	6414.31	5030.87	661.45	148	10090.9	5567.37	0.447283	0.903635
BnaA09g22810D	3668	3392.38	2235.62	2706.9	1873.07	3395.69	1163.1	2516.49	1709.45	3405.15	505.43	1648.83	1063.13		BjuTT8-1	TT8_ZBjuH004L18	225	1393.88	980.18	60	284.44	223.09	3268.32	39	538.15	296.91	3.30127	0.751372
BnaC09g24870D	2798	2522.38	1552.38	2527.95	1749.24	2525.69	758.9	2207.54	1499.59	2535.15	439.57	1926.07	1241.88		BjuTT8-2	TT8_ZBjuH005J18	296	2391.08	1681.4	713	4431.4	3475.64	2485.32	140	2540.42	1401.61	1.19962	2.47975
BnaAnng30140D	2446	2170.38	145.53	275.43	190.59	2173.69	60	202.79	137.76	2183.15	80.01	407.11	262.5		BjuTT16-1	TT16_ZBjuH130K12	108	1275.42	896.88	74	679.7	533.1	1671.32	50	1349.18	744.37	1.20488	0.716176
BnaA03g39500D	2400	2124.38	34.02	65.77	45.51	2127.69	28.47	98.29	66.77	2137.15	30	155.93	100.54		BjuTT16-2	TT16_ZBjuH099A21	24	241.73	169.98	10	77.94	61.13	1975.32	7	159.82	88.17	1.92787	0.69332
BnaA09g05410D	4000	3724.38	1	1.1	0.76	3727.69	13	25.62	17.41	3737.15	27	80.26	51.75		BjuTT16-3	TT16_ZBjuH091L03	84	964.63	678.32	27	240.93	188.96	1721.32	20	524	289.1	2.34632	0.653615
BnaC02g41690D	2564	2288.38	165.47	297	205.51	2291.69	82	262.89	178.58	2301.15	97.99	473.02	304.99		BjuTT16-4	TT16_ZBjuH098G12	81	942.13	662.51	54	488.26	382.95	1698.32	19	504.54	278.37	2.37996	1.37569
BnaC02g42240D	2691	2415.38	62.98	107.1	74.11	2418.69	30.53	92.75	63.01	2428.15	24	109.8	70.79		BjuTT16-5	TT16_ZBjuH094N07	62	666.04	468.36	37	308.19	241.72	1846.32	22	537.37	296.48	1.57974	0.8153
BnaC09g04950D	2400	2124.38	16	30.94	21.41	2127.69	10	34.53	23.45	2137.15	27	140.34	90.49		BjuTT16-6	TT16_ZBjuH077C18	129	1501.27	1055.69	82	741.86	581.85	1697.32	66	1753.64	967.52	1.09113	0.601383
BnaC07g29950D	7875	7599.38	413	223.23	154.47	7602.69	411	397.17	269.8	7612.15	305	445.08	286.98		BjuTTG1-1	TTG1_ZBjuH130K10	140	2095.75	1473.73	85	998.88	783.44	1299.32	111	3852.71	2125.63	0.693314	0.368568
															BjuTTG1-2	TTG1_ZBjuH129A18	645	16326.1	11480.5	207	4242.42	3327.42	731.32	526	32436.7	17896.1	0.64151	0.18593
BnaA03g17120D	1525	1249.38	224.13	736.87	509.88	1252.69	341.98	2005.71	1362.49	1262.15	94.64	832.93	537.05		BjuTTG2-1	TTG2_ZBjuH088A24	122	1917.33	1348.26	232	2868.54	2249.85	1233.32	179	6545.4	3611.25	0.37335	0.623011
BnaA05g07220D	1438	1162.38	276.26	976.22	675.51	1165.69	156.91	988.94	671.79	1175.15	71.33	674.23	434.73		BjuTTG2-2	TTG2_ZBjuH101A24	75.99	1241.12	872.75	162.09	2086.6	1636.56	1183.32	60.03	2287.72	1262.19	0.691457	1.2966
BnaC03g20650D	2140	1864.38	295.87	651.84	451.05	1867.69	208.02	818.27	555.85	1877.15	84.36	499.22	321.88		BjuTTG2-3	TTG2_ZBjuH063L13	194	3067.4	2156.99	307	3820.02	2996.12	1225.32	222	8170.76	4508	0.47848	0.664623
BnaC04g08020D	1462	1186.38	789.74	2734.27	1892.01	1189.69	360.09	2223.75	1510.6	1199.15	107.67	997.43	643.12		BjuTTG2-4	TTG2_ZBjuH043G17	73.01	1160.55	816.1	271.91	3402.33	2668.51	1218.32	103.97	3848.74	2123.44	0.384329	1.25669
BnaA07g18120D	2732	2456.38	1337.33	2236.27	1547.41	2459.69	717.97	2144.51	1456.77	2469.15	847.92	3814.67	2459.61		BjuTT12-1	TT12_ZBjuH047J16	247.54	2244.48	1578.31	131.15	917.55	719.65	2204.32	159.89	3271.16	1804.77	0.874521	0.398749
BnaC06g17050D	2991	2715.38	77.67	117.48	81.29	2718.69	77.03	208.17	141.41	2728.15	1555.08	6331.89	4082.65		BjuTT12-2	TT12_ZBjuH124J12	1574.46	14164.5	9960.43	587.85	4079.79	3199.86	2222.32	777.11	15770.2	8700.78	1.14477	0.367767
BnaA02g03440D	882	606.45	1219	8256.31	5713.05	609.77	263.16	3170.68	2153.85	619.26	110.16	1976	1274.08		BjuTT19-1	TT19_ZBjuH095N01	66	2227.96	1566.7	172	4823.71	3783.33	527.07	0	0	0	1566700	3783330
BnaA10g17440D	1143	867.38	3168	15002.2	10381	870.69	1149.01	9695.41	6586.11	880.15	1376.03	17366.8	11197.7		BjuTT19-2	TT19_ZBjuH170C22	293	10020.4	7046.29	587	16700.5	13098.6	519.19	19	1650.41	910.57	7.73833	14.385
BnaC02g07090D	2819	2543.38	0	0	0	2546.69	249.84	720.77	489.62	2556.15	28.84	125.35	80.82		BjuTT19-3	TT19_ZBjuH122M08	8	198.63	139.68	34	682.52	535.31	747.32	0	0	0	139680	535310
BnaC09g40740D	1032	756.38	2792	15162	10491.5	759.69	1610.99	15579.9	10583.5	769.15	948.97	13705.3	8836.84		TT19-g144296	TT19_g144296	546	17938.5	12614.3	965	26266.8	20601.6	543.83	31	2570.76	1418.35	8.89364	14.525
